# Supplementary material for: Expression and secretion of fungal endoglucanase II and chimeric cellobiohydrolase I in the oleaginous yeast Lipomyces starkeyi
Source: Microb Cell Fact. 2017 Jul 24;16:126. doi: 10.1186/s12934-017-0742-5 (PMC5525229; doi:10.1186/s12934-017-0742-5)
Supplement: Supplementary file 1 — Additional file 1: Table S1. The annotation of the putative proteins and the identification of its CAZY family members in the genome of Lipomyces starkeyi. Sheet 1, the annotation of the putative proteins in the genome of L. starkeyi; Sheet 2, the identification of its CAZY family member proteins. [file 12934_2017_742_MOESM1_ESM.xlsx]

## Sheet: Tab S1 Sheet 1_Ls_Genome_Annot
Seq. Name	Seq. Description	Seq. Length	#Hits	min. eValue	mean Similarity	#GOs	GOs	Enzyme Codes	InterProScan	Enzymes	KeggMaps	GOTerms	Query-Length	Query-Pfam domains	Subject gi	Subject-Length	Subject-Pfam domains	Organism	CAZy Families	Domain Consistant	Length Consistant	Subject EC	Subject GenBankID	Subject UniProtID	protein	nucleotide
jgi|Lipst1_1|67146|fgenesh1_kg.1_#_281_#_Locus3471v1rpkm48.42	glutaminyl-peptide cyclotransferase	388	20	4.85e-77	0.56	4	P:proteolysis; F:peptidase activity; F:transferase activity; C:cellular_component		G3DSA:3.40.630.10 (GENE3D); IPR007484 (PFAM); PTHR12283:SF4 (PANTHER); PTHR12283 (PANTHER); NON_CYTOPLASMIC_DOMAIN (PHOBIUS); SIGNAL_PEPTIDE_N_REGION (PHOBIUS); SIGNAL_PEPTIDE (PHOBIUS); SIGNAL_PEPTIDE_C_REGION (PHOBIUS); SIGNAL_PEPTIDE_H_REGION (PHOBIUS); PS51257 (PROSITE_PROFILES); SignalP-noTM (SIGNALP_EUK); SignalP-TM (SIGNALP_GRAM_POSITIVE); SignalP-noTM (SIGNALP_GRAM_NEGATIVE); SSF53187 (SU…
jgi|Lipst1_1|68847|fgenesh1_kg.3_#_95_#_Locus2744v6rpkm0.23_PRE	glycosyltransferase family 90 protein	970	20	1.61e-126	0.59	5	F:transferase activity; P:metabolic process; F:molecular_function; P:biological_process; C:cellular_component		IPR006598 (SMART); IPR006598 (PFAM); PTHR12203 (PANTHER); PTHR12203:SF19 (PANTHER); TRANSMEMBRANE (PHOBIUS); TRANSMEMBRANE (PHOBIUS); CYTOPLASMIC_DOMAIN (PHOBIUS); NON_CYTOPLASMIC_DOMAIN (PHOBIUS); TRANSMEMBRANE (PHOBIUS); TRANSMEMBRANE (PHOBIUS); TRANSMEMBRANE (PHOBIUS); CYTOPLASMIC_DOMAIN (PHOBIUS); NON_CYTOPLASMIC_DOMAIN (PHOBIUS); SIGNAL_PEPTIDE (PHOBIUS); TRANSMEMBRANE (PHOBIUS); TRANSMEMBRA…				970	n/a	EAA58972.1	598	Glyco_transf_90	Aspergillus nidulans FGSC A4	GT90	n/a	NO		C8V5C6Q5B5U6
jgi|Lipst1_1|235|gm1.235_g	disulfide isomerase	270	20	4.34e-70	0.65	1	P:homeostatic process	-	PR00421 (PRINTS); IPR012336 (G3DSA:3.40.30.GENE3D); IPR013766 (PFAM); PTHR18929:SF66 (PANTHER); PTHR18929 (PANTHER); IPR017937 (PROSITE_PATTERNS); NON_CYTOPLASMIC_DOMAIN (PHOBIUS); SIGNAL_PEPTIDE_C_REGION (PHOBIUS); SIGNAL_PEPTIDE_H_REGION (PHOBIUS); SIGNAL_PEPTIDE (PHOBIUS); SIGNAL_PEPTIDE_N_REGION (PHOBIUS); IPR012336 (PROSITE_PROFILES); SignalP-noTM (SIGNALP_GRAM_NEGATIVE); SignalP-TM (SIGNALP…			homeostatic process	270	Thioredoxin	CBZ51751.1	1928	Glyco_transf_90|Thioredoxin|Thioredoxin|Thioredoxin|Thioredoxin|Thioredoxin|Thioredoxin|Thioredoxin|Thioredoxin|Thioredoxin	Neospora caninum Liverpool	GT90	NO	NO
jgi|Lipst1_1|342|gm1.342_g	disulfide isomerase	379	20	4.72e-105	0.63	3	P:homeostatic process; C:endoplasmic reticulum; F:isomerase activity	-	PR00421 (PRINTS); IPR011679 (G3DSA:1.20.1150.GENE3D); IPR005788 (TIGRFAM); IPR011679 (PFAM); IPR013766 (PFAM); IPR012336 (G3DSA:3.40.30.GENE3D); PTHR18929 (PANTHER); PTHR18929:SF43 (PANTHER); IPR017937 (PROSITE_PATTERNS); IPR017937 (PROSITE_PATTERNS); SIGNAL_PEPTIDE_N_REGION (PHOBIUS); SIGNAL_PEPTIDE_C_REGION (PHOBIUS); SIGNAL_PEPTIDE (PHOBIUS); NON_CYTOPLASMIC_DOMAIN (PHOBIUS); SIGNAL_PEPTIDE_H_…			homeostatic process;endoplasmic reticulum;isomerase activity	379	Thioredoxin|Thioredoxin|ERp29	CBZ51751.1	1928	Glyco_transf_90|Thioredoxin|Thioredoxin|Thioredoxin|Thioredoxin|Thioredoxin|Thioredoxin|Thioredoxin|Thioredoxin|Thioredoxin	Neospora caninum Liverpool	GT90	NO	NO
jgi|Lipst1_1|2966|gm1.2966_g	protein disulfide-isomerase	678	20	0	0.63	1	P:homeostatic process	-	Coil (COILS); IPR012336 (G3DSA:3.40.30.GENE3D); IPR012336 (G3DSA:3.40.30.GENE3D); IPR013766 (PFAM); PTHR18929:SF52 (PANTHER); PTHR18929 (PANTHER); IPR017937 (PROSITE_PATTERNS); SIGNAL_PEPTIDE_H_REGION (PHOBIUS); SIGNAL_PEPTIDE (PHOBIUS); TRANSMEMBRANE (PHOBIUS); NON_CYTOPLASMIC_DOMAIN (PHOBIUS); CYTOPLASMIC_DOMAIN (PHOBIUS); SIGNAL_PEPTIDE_C_REGION (PHOBIUS); SIGNAL_PEPTIDE_N_REGION (PHOBIUS); IP…			homeostatic process	678	Thioredoxin|Thioredoxin	CBZ51751.1	1928	Glyco_transf_90|Thioredoxin|Thioredoxin|Thioredoxin|Thioredoxin|Thioredoxin|Thioredoxin|Thioredoxin|Thioredoxin|Thioredoxin	Neospora caninum Liverpool	GT90	NO	NO
jgi|Lipst1_1|3332|gm1.3332_g	protein disulfide-isomerase	480	20	0	0.73	3	P:homeostatic process; C:endoplasmic reticulum; F:isomerase activity	-	PR00421 (PRINTS); IPR012336 (G3DSA:3.40.30.GENE3D); IPR012336 (G3DSA:3.40.30.GENE3D); IPR005788 (TIGRFAM); IPR005792 (TIGRFAM); PF13848 (PFAM); IPR013766 (PFAM); PTHR18929:SF74 (PANTHER); PTHR18929 (PANTHER); IPR017937 (PROSITE_PATTERNS); IPR017937 (PROSITE_PATTERNS); IPR012336 (PROSITE_PROFILES); IPR012336 (PROSITE_PROFILES); IPR012336 (SUPERFAMILY); IPR012336 (SUPERFAMILY); IPR012336 (SUPERFAMI…			homeostatic process;endoplasmic reticulum;isomerase activity	480	Thioredoxin|Thioredoxin_6|Thioredoxin	CBZ51751.1	1928	Glyco_transf_90|Thioredoxin|Thioredoxin|Thioredoxin|Thioredoxin|Thioredoxin|Thioredoxin|Thioredoxin|Thioredoxin|Thioredoxin	Neospora caninum Liverpool	GT90	NO	NO
jgi|Lipst1_1|65997|fgenesh1_pg.14_#_54	eukaryotic translation initiation factor subunit eif-	1043	20	6.13e-142	0.53	2	F:RNA binding; F:molecular_function	-	Coil (COILS); IPR003890 (SMART); IPR022745 (PFAM); IPR003890 (PFAM); IPR016021 (G3DSA:1.25.40.GENE3D); PTHR23253:SF9 (PANTHER); PTHR23253 (PANTHER); IPR022745 (SUPERFAMILY); IPR016024 (SUPERFAMILY)			RNA binding;molecular_function	1043	eIF_4G1|MIF4G	CCD05522.1	NA	n/a	Legionella pneumophila subsp. pneumophila Lorraine	GT88	n/a	n/a
jgi|Lipst1_1|1740|gm1.1740_g	phosphoserine phosphatase	307	20	1.86e-102	0.69	4	F:phosphatase activity; P:cellular amino acid metabolic process; P:biosynthetic process	(3.1) Acting on ester bonds; (3.1) Acting on ester bonds; (3.1) Acting on ester bonds	PF12710 (PFAM); IPR023190 (G3DSA:1.10.150.GENE3D); IPR006383 (TIGRFAM); IPR004469 (TIGRFAM); IPR023214 (G3DSA:3.40.50.GENE3D); PTHR10000:SF7 (PANTHER); PTHR10000 (PANTHER); IPR023214 (SUPERFAMILY)	ec:3.1.3.3-phosphatase;ec:3.1;ec:3.1.3.41-nitrophenyl phosphatase	Methane metabolism;Glycine, serine and threonine metabolismAminobenzoate degradation	phosphatase activity;cellular amino acid metabolic process;biosynthetic process	307	Hydrolase|Hydrolase_3	AEI46491.1	NA	n/a	Runella slithyformis DSM 19594	GT81	n/a	n/a
jgi|Lipst1_1|68013|fgenesh1_kg.2_#_131_#_Locus3081v1rpkm57.56	glycosyltransferase family 8 protein	333	20	2.7e-132	0.58	1	F:transferase activity, transferring glycosyl groups	-	IPR029044 (G3DSA:3.90.550.GENE3D); IPR002495 (PFAM); PTHR11183 (PANTHER); SIGNAL_PEPTIDE_C_REGION (PHOBIUS); SIGNAL_PEPTIDE_H_REGION (PHOBIUS); NON_CYTOPLASMIC_DOMAIN (PHOBIUS); SIGNAL_PEPTIDE (PHOBIUS); SIGNAL_PEPTIDE_N_REGION (PHOBIUS); IPR029044 (SUPERFAMILY); TMhelix (TMHMM)			transferase activity, transferring glycosyl groups	333	Glyco_transf_8	CAG77981.1	364	Glyco_transf_8	Yarrowia lipolytica CLIB122 CLIB99	GT8	YES	YES		Q6C2D8
jgi|Lipst1_1|69365|fgenesh1_kg.3_#_613_#_Locus3576v1rpkm46.58	glycosyltransferase family 8 protein	730	20	1.44e-68	0.5	1	F:transferase activity, transferring glycosyl groups	-	Coil (COILS); IPR029044 (G3DSA:3.90.550.GENE3D); IPR002495 (PFAM); PTHR11183 (PANTHER); PTHR11183:SF39 (PANTHER); IPR029044 (SUPERFAMILY)			transferase activity, transferring glycosyl groups	730	Glyco_transf_8	CAP73167.1	589	Glyco_transf_8	Podospora anserina S mat+	GT8	YES	YES		B2B5U2
jgi|Lipst1_1|4694|gm1.4694_g	glucose n-acetyltransferase	398	20	6.87e-147	0.7	1	F:transferase activity, transferring glycosyl groups	-	IPR029044 (G3DSA:3.90.550.GENE3D); IPR002495 (PFAM); PTHR11183:SF35 (PANTHER); PTHR11183 (PANTHER); CYTOPLASMIC_DOMAIN (PHOBIUS); NON_CYTOPLASMIC_DOMAIN (PHOBIUS); TRANSMEMBRANE (PHOBIUS); IPR029044 (SUPERFAMILY); TMhelix (TMHMM)			transferase activity, transferring glycosyl groups	398	n/a	CAP98553.1	NA	n/a	Penicillium chrysogenum Wisconsin 54-1255	GT8	n/a	n/a		B6HRY2
jgi|Lipst1_1|314992|CE193875_17483	glycosyltransferase family 8 protein	301	20	6.56e-144	0.73	1	F:transferase activity, transferring glycosyl groups	-	IPR002495 (PFAM); IPR029044 (G3DSA:3.90.550.GENE3D); PTHR11183 (PANTHER); PTHR11183:SF3 (PANTHER); IPR029044 (SUPERFAMILY)			transferase activity, transferring glycosyl groups	301	Glyco_transf_8	CAK40859.1	333	Glyco_transf_8	Aspergillus niger CBS 513.88	GT8	YES	YES		A2QXX9
jgi|Lipst1_1|74186|fgenesh1_kg.11_#_129_#_Locus792v1rpkm215.26	copi vesicle coat beta	804	20	0	0.83	5	P:vesicle-mediated transport; C:cytoplasm; F:structural molecule activity; C:protein complex; P:transport; F:molecular_function	-	IPR020472 (PRINTS); IPR016453 (PIRSF); IPR001680 (SMART); IPR001680 (PFAM); IPR015943 (G3DSA:2.130.10.GENE3D); IPR006692 (PFAM); PTHR19876:SF2 (PANTHER); PTHR19876 (PANTHER); IPR019775 (PROSITE_PATTERNS); IPR001680 (PROSITE_PROFILES); IPR001680 (PROSITE_PROFILES); IPR001680 (PROSITE_PROFILES); IPR001680 (PROSITE_PROFILES); IPR001680 (PROSITE_PROFILES); IPR017986 (PROSITE_PROFILES); IPR017986 (SUP…			vesicle-mediated transport;cytoplasm;structural molecule activity;protein complex;transport;molecular_function	804	Coatomer_WDAD	ABC67744.1	661	Nucleotid_trans	Dictyostelium discoideum AX3	GT77	NO	YES	2.4.1.37	Q54RP0
jgi|Lipst1_1|72191|fgenesh1_kg.7_#_376_#_Locus1692v1rpkm108.96	pre-mrna-splicing factor prp46	487	20	0	0.7	1	F:molecular_function	-	IPR020472 (PRINTS); IPR001680 (SMART); IPR015943 (G3DSA:2.130.10.GENE3D); IPR001680 (PFAM); PTHR19923:SF0 (PANTHER); PTHR19923 (PANTHER); IPR019775 (PROSITE_PATTERNS); IPR019775 (PROSITE_PATTERNS); IPR001680 (PROSITE_PROFILES); IPR001680 (PROSITE_PROFILES); IPR001680 (PROSITE_PROFILES); IPR017986 (PROSITE_PROFILES); IPR001680 (PROSITE_PROFILES); IPR017986 (SUPERFAMILY)			molecular_function	487	n/a	ABC67744.1	661	Nucleotid_trans	Dictyostelium discoideum AX3	GT77	n/a	NO	2.4.1.37	Q54RP0
jgi|Lipst1_1|75273|fgenesh1_kg.13_#_321_#_Locus2425v1rpkm75.98	wd repeat protein lub1	752	20	1.52e-171	0.54	1	F:molecular_function	-	IPR001680 (SMART); IPR013535 (PFAM); IPR015155 (PFAM); IPR001680 (PFAM); IPR015943 (G3DSA:2.130.10.GENE3D); PTHR19849:SF0 (PANTHER); PTHR19849 (PANTHER); IPR015155 (PROSITE_PROFILES); IPR001680 (PROSITE_PROFILES); IPR013535 (PROSITE_PROFILES); IPR017986 (PROSITE_PROFILES); IPR001680 (PROSITE_PROFILES); IPR001680 (PROSITE_PROFILES); IPR017986 (SUPERFAMILY)			molecular_function	752	PFU|PUL	ABC67744.1	661	Nucleotid_trans	Dictyostelium discoideum AX3	GT77	NO	YES	2.4.1.37	Q54RP0
jgi|Lipst1_1|75090|fgenesh1_kg.13_#_138_#_Locus2654v1rpkm68.88	platelet-activating factor acetylhydrolase ib alpha subunit	452	20	0	0.71	9	P:cell division; P:biological_process; C:cytoskeleton; C:protein complex; P:cell cycle; F:molecular_function	-	Coil (COILS); IPR020472 (PRINTS); IPR017252 (PIRSF); IPR001680 (SMART); IPR001680 (PFAM); IPR015943 (G3DSA:2.130.10.GENE3D); PTHR22847 (PANTHER); PTHR22847:SF390 (PANTHER); IPR019775 (PROSITE_PATTERNS); IPR017986 (PROSITE_PROFILES); IPR017252 (HAMAP); IPR001680 (PROSITE_PROFILES); IPR001680 (PROSITE_PROFILES); IPR001680 (PROSITE_PROFILES); IPR001680 (PROSITE_PROFILES); IPR006594 (PROSITE_PROFILES…			cell division;biological_process;cytoskeleton;protein complex;cell cycle;molecular_function	452	n/a	ABC67744.1	661	Nucleotid_trans	Dictyostelium discoideum AX3	GT77	n/a	NO	2.4.1.37	Q54RP0
jgi|Lipst1_1|69098|fgenesh1_kg.3_#_346_#_Locus2991v1rpkm59.99	polyadenylation factor subunit 2	477	20	2.31e-176	0.71	1	F:molecular_function	-	IPR020472 (PRINTS); IPR001680 (SMART); IPR015943 (G3DSA:2.130.10.GENE3D); IPR001680 (PFAM); PTHR22836 (PANTHER); IPR017986 (PROSITE_PROFILES); IPR001680 (PROSITE_PROFILES); IPR001680 (PROSITE_PROFILES); IPR001680 (PROSITE_PROFILES); IPR001680 (PROSITE_PROFILES); IPR017986 (PROSITE_PROFILES); IPR001680 (PROSITE_PROFILES); IPR017986 (SUPERFAMILY)			molecular_function	477	n/a	ABC67744.1	661	Nucleotid_trans	Dictyostelium discoideum AX3	GT77	n/a	NO	2.4.1.37	Q54RP0
jgi|Lipst1_1|149323|CE28206_11481	cell division control protein	944	20	0	0.57	1	F:molecular_function	-	IPR020472 (PRINTS); IPR001680 (SMART); IPR001810 (SMART); IPR015943 (G3DSA:2.130.10.GENE3D); G3DSA:1.20.1280.50 (GENE3D); IPR015943 (G3DSA:2.130.10.GENE3D); IPR001810 (PFAM); IPR001680 (PFAM); PTHR22844 (PANTHER); PTHR22844:SF126 (PANTHER); IPR019775 (PROSITE_PATTERNS); IPR001680 (PROSITE_PROFILES); IPR001680 (PROSITE_PROFILES); IPR001810 (PROSITE_PROFILES); IPR001680 (PROSITE_PROFILES); IPR00168…			molecular_function	944	n/a	ABC67744.1	661	Nucleotid_trans	Dictyostelium discoideum AX3	GT77	n/a	NO	2.4.1.37	Q54RP0
jgi|Lipst1_1|3289|gm1.3289_g	f-box and wd repeat-containing protein	614	20	0	0.72	1	F:molecular_function	-	IPR020472 (PRINTS); IPR001680 (SMART); IPR001810 (SMART); IPR015943 (G3DSA:2.130.10.GENE3D); IPR001680 (PFAM); IPR001810 (PFAM); G3DSA:1.20.1280.50 (GENE3D); PTHR22844 (PANTHER); PTHR22844:SF120 (PANTHER); IPR019775 (PROSITE_PATTERNS); IPR019775 (PROSITE_PATTERNS); IPR019775 (PROSITE_PATTERNS); IPR019775 (PROSITE_PATTERNS); IPR001680 (PROSITE_PROFILES); IPR001680 (PROSITE_PROFILES); IPR001680 (PR…			molecular_function	614	F-box-like	ABC67744.1	661	Nucleotid_trans	Dictyostelium discoideum AX3	GT77	NO	YES	2.4.1.37	Q54RP0
jgi|Lipst1_1|3143|gm1.3143_g	f-box and wd40 domain protein	430	20	1.09e-108	0.58	1	F:molecular_function	-	IPR020472 (PRINTS); IPR001680 (SMART); IPR001810 (SMART); IPR015943 (G3DSA:2.130.10.GENE3D); G3DSA:1.20.1280.50 (GENE3D); IPR001680 (PFAM); IPR001810 (PFAM); PTHR22844 (PANTHER); IPR019775 (PROSITE_PATTERNS); IPR019775 (PROSITE_PATTERNS); IPR019775 (PROSITE_PATTERNS); IPR019775 (PROSITE_PATTERNS); IPR019775 (PROSITE_PATTERNS); IPR017986 (PROSITE_PROFILES); IPR001680 (PROSITE_PROFILES); IPR001680 …			molecular_function	430	n/a	ABC67744.1	661	Nucleotid_trans	Dictyostelium discoideum AX3	GT77	n/a	NO	2.4.1.37	Q54RP0
jgi|Lipst1_1|5547|gm1.5547_g	g-protein comlpex beta subunit	864	20	6e-173	0.88	3	P:biological_process; F:oxidoreductase activity; F:molecular_function	-	IPR020472 (PRINTS); IPR001680 (SMART); IPR016163 (G3DSA:3.40.309.GENE3D); IPR015943 (G3DSA:2.130.10.GENE3D); IPR001680 (PFAM); IPR016162 (G3DSA:3.40.605.GENE3D); IPR015590 (PFAM); PTHR11699:SF15 (PANTHER); PTHR11699 (PANTHER); IPR016160 (PROSITE_PATTERNS); IPR019775 (PROSITE_PATTERNS); IPR019775 (PROSITE_PATTERNS); IPR019775 (PROSITE_PATTERNS); IPR029510 (PROSITE_PATTERNS); IPR019775 (PROSITE_PAT…			biological_process;oxidoreductase activity;molecular_function	864	Aldedh	ABC67744.1	661	Nucleotid_trans	Dictyostelium discoideum AX3	GT77	NO	NO	2.4.1.37	Q54RP0
jgi|Lipst1_1|116487|estExt_fgenesh1_pm.C_4_t10134	pre-mrna splicing	516	20	2.56e-178	0.65	2	P:cellular nitrogen compound metabolic process; F:molecular_function	-	IPR020472 (PRINTS); IPR003648 (SMART); IPR001680 (SMART); IPR001680 (PFAM); IPR014906 (PFAM); IPR015943 (G3DSA:2.130.10.GENE3D); IPR027106 (PANTHER); IPR019775 (PROSITE_PATTERNS); IPR019775 (PROSITE_PATTERNS); IPR001680 (PROSITE_PROFILES); IPR001680 (PROSITE_PROFILES); IPR001680 (PROSITE_PROFILES); IPR017986 (PROSITE_PROFILES); IPR001680 (PROSITE_PROFILES); IPR001680 (PROSITE_PROFILES); SSF158230…			cellular nitrogen compound metabolic process;molecular_function	516	n/a	ABC67744.1	661	Nucleotid_trans	Dictyostelium discoideum AX3	GT77	n/a	NO	2.4.1.37	Q54RP0
jgi|Lipst1_1|2428|gm1.2428_g	rsa4p	523	20	0	0.7	1	F:molecular_function	-	IPR020472 (PRINTS); IPR001680 (SMART); IPR015943 (G3DSA:2.130.10.GENE3D); IPR001680 (PFAM); IPR015943 (G3DSA:2.130.10.GENE3D); IPR012972 (PFAM); PTHR19848:SF0 (PANTHER); PTHR19848 (PANTHER); IPR019775 (PROSITE_PATTERNS); IPR019775 (PROSITE_PATTERNS); IPR019775 (PROSITE_PATTERNS); IPR019775 (PROSITE_PATTERNS); IPR019775 (PROSITE_PATTERNS); IPR019775 (PROSITE_PATTERNS); IPR001680 (PROSITE_PROFILES)…			molecular_function	523	WD40	ABC67744.1	661	Nucleotid_trans	Dictyostelium discoideum AX3	GT77	NO	NO	2.4.1.37	Q54RP0
jgi|Lipst1_1|1596|gm1.1596_g	rtt10p	1015	20	6.75e-157	0.51	2	F:molecular_function	-	IPR020472 (PRINTS); IPR001680 (SMART); IPR015943 (G3DSA:2.130.10.GENE3D); IPR001680 (PFAM); IPR015943 (G3DSA:2.130.10.GENE3D); PTHR14344 (PANTHER); IPR019775 (PROSITE_PATTERNS); IPR019775 (PROSITE_PATTERNS); TRANSMEMBRANE (PHOBIUS); TRANSMEMBRANE (PHOBIUS); NON_CYTOPLASMIC_DOMAIN (PHOBIUS); CYTOPLASMIC_DOMAIN (PHOBIUS); NON_CYTOPLASMIC_DOMAIN (PHOBIUS); IPR017986 (PROSITE_PROFILES); IPR001680 (PR…			molecular_function	1015	n/a	ABC67744.1	661	Nucleotid_trans	Dictyostelium discoideum AX3	GT77	n/a	NO	2.4.1.37	Q54RP0
jgi|Lipst1_1|27561|estExt_Genemark1.C_6_t10152	sulfur metabolite repression control protein	681	20	0	0.65	1	F:molecular_function	-	Coil (COILS); Coil (COILS); IPR020472 (PRINTS); IPR001680 (SMART); IPR001810 (SMART); IPR001680 (PFAM); IPR015943 (G3DSA:2.130.10.GENE3D); G3DSA:1.20.1280.50 (GENE3D); IPR015943 (G3DSA:2.130.10.GENE3D); IPR001810 (PFAM); PTHR22844:SF158 (PANTHER); PTHR22844 (PANTHER); IPR019775 (PROSITE_PATTERNS); IPR019775 (PROSITE_PATTERNS); IPR019775 (PROSITE_PATTERNS); IPR019775 (PROSITE_PATTERNS); IPR019775 …			molecular_function	681	F-box-like	ABC67744.1	661	Nucleotid_trans	Dictyostelium discoideum AX3	GT77	NO	YES	2.4.1.37	Q54RP0
jgi|Lipst1_1|950|gm1.950_g	transcription initiation factor tfiid subunit 5	805	20	0	0.63	3	C:nucleus; P:cellular nitrogen compound metabolic process; P:biosynthetic process; F:molecular_function	-	IPR020472 (PRINTS); IPR001680 (SMART); IPR006594 (SMART); IPR001680 (PFAM); IPR013720 (PFAM); IPR007582 (PFAM); IPR015943 (G3DSA:2.130.10.GENE3D); PTHR19879 (PANTHER); PTHR19879:SF1 (PANTHER); IPR019775 (PROSITE_PATTERNS); IPR019775 (PROSITE_PATTERNS); IPR019775 (PROSITE_PATTERNS); IPR001680 (PROSITE_PROFILES); IPR001680 (PROSITE_PROFILES); IPR001680 (PROSITE_PROFILES); IPR001680 (PROSITE_PROFILE…			nucleus;cellular nitrogen compound metabolic process;biosynthetic process;molecular_function	805	TFIID_90kDa	ABC67744.1	661	Nucleotid_trans	Dictyostelium discoideum AX3	GT77	NO	YES	2.4.1.37	Q54RP0
jgi|Lipst1_1|5241|gm1.5241_g	u3 snornp-associated protein utp13	819	20	0	0.63	3	P:ribosome biogenesis; P:cellular nitrogen compound metabolic process; F:molecular_function; C:intracellular	-	IPR020472 (PRINTS); IPR001680 (SMART); IPR015943 (G3DSA:2.130.10.GENE3D); IPR001680 (PFAM); IPR013934 (PFAM); IPR015943 (G3DSA:2.130.10.GENE3D); IPR015943 (G3DSA:2.130.10.GENE3D); PTHR19854 (PANTHER); PTHR19854:SF15 (PANTHER); IPR019775 (PROSITE_PATTERNS); IPR019775 (PROSITE_PATTERNS); IPR019775 (PROSITE_PATTERNS); IPR019775 (PROSITE_PATTERNS); IPR001680 (PROSITE_PROFILES); IPR017986 (PROSITE_PRO…			ribosome biogenesis;cellular nitrogen compound metabolic process;molecular_function;intracellular	819	Utp13	ABC67744.1	661	Nucleotid_trans	Dictyostelium discoideum AX3	GT77	NO	YES	2.4.1.37	Q54RP0
jgi|Lipst1_1|253|gm1.253_g	wd domain protein	937	20	0	0.74	1	F:molecular_function	-	Coil (COILS); IPR020472 (PRINTS); IPR001680 (SMART); IPR015943 (G3DSA:2.130.10.GENE3D); IPR015943 (G3DSA:2.130.10.GENE3D); IPR007148 (PFAM); IPR001680 (PFAM); IPR015943 (G3DSA:2.130.10.GENE3D); PTHR19853:SF0 (PANTHER); PTHR19853 (PANTHER); IPR019775 (PROSITE_PATTERNS); IPR019775 (PROSITE_PATTERNS); IPR019775 (PROSITE_PATTERNS); IPR019775 (PROSITE_PATTERNS); CYTOPLASMIC_DOMAIN (PHOBIUS); NON_CYTOP…			molecular_function	937	Utp12	ABC67744.1	661	Nucleotid_trans	Dictyostelium discoideum AX3	GT77	NO	NO	2.4.1.37	Q54RP0
jgi|Lipst1_1|74168|fgenesh1_kg.11_#_111_#_Locus5731v2rpkm0.37_PRE	gpi mannosyltransferase 2	447	20	1.19e-85	0.46	2	F:transferase activity, transferring glycosyl groups; P:lipid metabolic process; P:cellular protein modification process; P:biosynthetic process	-	IPR007315 (PFAM); IPR007315 (PANTHER); TRANSMEMBRANE (PHOBIUS); TRANSMEMBRANE (PHOBIUS); TRANSMEMBRANE (PHOBIUS); NON_CYTOPLASMIC_DOMAIN (PHOBIUS); CYTOPLASMIC_DOMAIN (PHOBIUS); NON_CYTOPLASMIC_DOMAIN (PHOBIUS); NON_CYTOPLASMIC_DOMAIN (PHOBIUS); TRANSMEMBRANE (PHOBIUS); TRANSMEMBRANE (PHOBIUS); NON_CYTOPLASMIC_DOMAIN (PHOBIUS); CYTOPLASMIC_DOMAIN (PHOBIUS); TRANSMEMBRANE (PHOBIUS); CYTOPLASMIC_DO…			transferase activity, transferring glycosyl groups;lipid metabolic process;cellular protein modification process;biosynthetic process	447	Mannosyl_trans2	XP_505296.1	371	Mannosyl_trans2	Yarrowia lipolytica W29	GT76	YES	YES
jgi|Lipst1_1|66693|fgenesh1_pg.18_#_15	alpha- -mannosyltransferase	489	20	1.87e-116	0.58	1	P:carbohydrate metabolic process; P:cellular protein modification process; P:biosynthetic process	-	IPR022751 (PFAM); IPR029044 (G3DSA:3.90.550.GENE3D); PTHR31646 (PANTHER); NON_CYTOPLASMIC_DOMAIN (PHOBIUS); TRANSMEMBRANE (PHOBIUS); CYTOPLASMIC_DOMAIN (PHOBIUS); IPR029044 (SUPERFAMILY); TMhelix (TMHMM)			carbohydrate metabolic process;cellular protein modification process;biosynthetic process	489	Mannosyl_trans3	CAK42262.1	504	Mannosyl_trans3	Aspergillus niger CBS 513.88	GT71	YES	YES		A2R4M4
jgi|Lipst1_1|68|gm1.68_g	transcription initiation factor iib	360	20	9.9e-148	0.74	4	F:ion binding; P:cellular nitrogen compound metabolic process; P:biosynthetic process; F:transcription factor binding	-	IPR000812 (PRINTS); IPR013763 (SMART); IPR013137 (PFAM); IPR013763 (G3DSA:1.10.472.GENE3D); IPR013150 (PFAM); G3DSA:2.20.25.10 (GENE3D); IPR000812 (PANTHER); SIGNAL_PEPTIDE_N_REGION (PHOBIUS); SIGNAL_PEPTIDE_C_REGION (PHOBIUS); SIGNAL_PEPTIDE (PHOBIUS); NON_CYTOPLASMIC_DOMAIN (PHOBIUS); SIGNAL_PEPTIDE_H_REGION (PHOBIUS); IPR013137 (PROSITE_PROFILES); IPR013763 (SUPERFAMILY); SSF57783 (SUPERFAMILY…			ion binding;cellular nitrogen compound metabolic process;biosynthetic process;transcription factor binding	360	TF_Zn_Ribbon|TFIIB|TFIIB	ADX06399.1	NA	n/a	Organic Lake phycodnavirus 2	GT7	n/a	n/a
jgi|Lipst1_1|240958|CE119841_7263	glycosyltransferase family 69 protein	630	20	1.88e-112	0.49	2	F:transferase activity; P:metabolic process		IPR021047 (PFAM); TRANSMEMBRANE (PHOBIUS); TRANSMEMBRANE (PHOBIUS); SIGNAL_PEPTIDE_N_REGION (PHOBIUS); SIGNAL_PEPTIDE_H_REGION (PHOBIUS); SIGNAL_PEPTIDE_C_REGION (PHOBIUS); NON_CYTOPLASMIC_DOMAIN (PHOBIUS); SIGNAL_PEPTIDE (PHOBIUS); NON_CYTOPLASMIC_DOMAIN (PHOBIUS); CYTOPLASMIC_DOMAIN (PHOBIUS); TMhelix (TMHMM); TMhelix (TMHMM); TMhelix (TMHMM)				630	CAP59_mtransfer	CBQ72293.1	552	CAP59_mtransfer	Sporisorium reilianum SRZ2	GT69	YES	YES
jgi|Lipst1_1|5732|gm1.5732_g	glycosyltransferase family 69 protein	146	20	1.03e-20	0.63	2	F:transferase activity; P:metabolic process		IPR021047 (PFAM); CYTOPLASMIC_DOMAIN (PHOBIUS); NON_CYTOPLASMIC_DOMAIN (PHOBIUS); TRANSMEMBRANE (PHOBIUS); TMhelix (TMHMM)				146	CAP59_mtransfer	EAA62063.1	784	CAP59_mtransfer	Aspergillus nidulans FGSC A4	GT69	YES	NO		Q5AW47
jgi|Lipst1_1|163606|CE42489_509	glycosyltransferase family 69 protein	259	20	7.66e-68	0.51	3	F:transferase activity; P:metabolic process; F:transferase activity, transferring glycosyl groups		IPR021047 (PFAM)				259	CAP59_mtransfer	CBQ73793.1	494	CAP59_mtransfer	Sporisorium reilianum SRZ2	GT69	YES	NO
jgi|Lipst1_1|67167|fgenesh1_kg.1_#_302_#_Locus1250v1rpkm143.64	glycosyltransferase family 66 protein	763	20	0	0.81	3	P:carbohydrate metabolic process; F:transferase activity, transferring glycosyl groups; P:cellular protein modification process; P:biosynthetic process; C:cellular_component	(2.4) Glycosyltransferases	IPR003674 (PFAM); PTHR13872 (PANTHER); PTHR13872:SF1 (PANTHER); TRANSMEMBRANE (PHOBIUS); TRANSMEMBRANE (PHOBIUS); CYTOPLASMIC_DOMAIN (PHOBIUS); TRANSMEMBRANE (PHOBIUS); NON_CYTOPLASMIC_DOMAIN (PHOBIUS); CYTOPLASMIC_DOMAIN (PHOBIUS); CYTOPLASMIC_DOMAIN (PHOBIUS); TRANSMEMBRANE (PHOBIUS); TRANSMEMBRANE (PHOBIUS); NON_CYTOPLASMIC_DOMAIN (PHOBIUS); TRANSMEMBRANE (PHOBIUS); TRANSMEMBRANE (PHOBIUS); TR…	ec:2.4.1		carbohydrate metabolic process;transferase activity, transferring glycosyl groups;cellular protein modification process;biosynthetic process;cellular_component	763	STT3	XP_500973.1	760	STT3	Yarrowia lipolytica W29	GT66	YES	YES
jgi|Lipst1_1|75096|fgenesh1_kg.13_#_144_#_Locus11536v1rpkm0.97	peptidyl-prolyl cis-trans isomerase h	203	20	3.42e-77	0.77	3	P:cellular protein modification process; P:protein folding; F:isomerase activity	(5.2) Cis-trans-isomerases	IPR002130 (PRINTS); IPR024936 (PIRSF); IPR029000 (G3DSA:2.40.100.GENE3D); IPR002130 (PFAM); PTHR11071 (PANTHER); IPR020892 (PROSITE_PATTERNS); IPR002130 (PROSITE_PROFILES); IPR029000 (SUPERFAMILY)	ec:5.2.1.8		cellular protein modification process;protein folding;isomerase activity	203	Pro_isomerase	AFU57543.1	936	STT3|Pro_isomerase	Candidatus Nitrososphaera gargensis Ga9.2	GT66	NO	NO
jgi|Lipst1_1|48406|e_gw1.2.966.1	cyclophilin-like protein	281	20	4.6e-79	0.68	3	P:cellular protein modification process; P:protein folding; F:isomerase activity	(5.2) Cis-trans-isomerases	IPR002130 (PRINTS); IPR029000 (G3DSA:2.40.100.GENE3D); IPR002130 (PFAM); PTHR11071 (PANTHER); PTHR11071:SF152 (PANTHER); IPR002130 (PROSITE_PROFILES); IPR029000 (SUPERFAMILY)	ec:5.2.1.8		cellular protein modification process;protein folding;isomerase activity	281	Pro_isomerase	AFU57543.1	936	STT3|Pro_isomerase	Candidatus Nitrososphaera gargensis Ga9.2	GT66	NO	NO
jgi|Lipst1_1|30289|estExt_Genemark1.C_140078	peptidyl-prolyl cis-trans	638	20	0	0.71	4	P:cellular protein modification process; P:protein folding; F:molecular_function; F:isomerase activity	(5.2) Cis-trans-isomerases	IPR002130 (PRINTS); IPR001680 (SMART); IPR015943 (G3DSA:2.130.10.GENE3D); IPR029000 (G3DSA:2.40.100.GENE3D); IPR002130 (PFAM); IPR001680 (PFAM); PTHR11071:SF228 (PANTHER); PTHR11071 (PANTHER); IPR020892 (PROSITE_PATTERNS); IPR001680 (PROSITE_PROFILES); IPR002130 (PROSITE_PROFILES); IPR017986 (PROSITE_PROFILES); IPR029000 (SUPERFAMILY); IPR017986 (SUPERFAMILY)	ec:5.2.1.8		cellular protein modification process;protein folding;molecular_function;isomerase activity	638	Pro_isomerase	AFU57543.1	936	STT3|Pro_isomerase	Candidatus Nitrososphaera gargensis Ga9.2	GT66	NO	NO
jgi|Lipst1_1|60421|fgenesh1_pg.1_#_179	peptidyl-prolyl cis-trans isomerase	163	20	1.86e-89	0.86	3	P:cellular protein modification process; P:protein folding; F:isomerase activity	(5.2) Cis-trans-isomerases	IPR002130 (PRINTS); IPR024936 (PIRSF); IPR029000 (G3DSA:2.40.100.GENE3D); IPR002130 (PFAM); PTHR11071 (PANTHER); IPR020892 (PROSITE_PATTERNS); IPR002130 (PROSITE_PROFILES); IPR029000 (SUPERFAMILY)	ec:5.2.1.8		cellular protein modification process;protein folding;isomerase activity	163	Pro_isomerase	AFU57543.1	936	STT3|Pro_isomerase	Candidatus Nitrososphaera gargensis Ga9.2	GT66	NO	NO
jgi|Lipst1_1|2453|gm1.2453_g	peptidyl-prolyl cis-trans isomerase	380	20	2.3e-145	0.69	4	P:cellular protein modification process; P:protein folding; F:molecular_function; F:isomerase activity	(5.2) Cis-trans-isomerases	IPR002130 (PRINTS); IPR019734 (SMART); IPR029000 (G3DSA:2.40.100.GENE3D); IPR013105 (PFAM); IPR011990 (G3DSA:1.25.40.GENE3D); PF13414 (PFAM); IPR002130 (PFAM); PTHR11071 (PANTHER); PTHR11071:SF78 (PANTHER); IPR020892 (PROSITE_PATTERNS); IPR013026 (PROSITE_PROFILES); IPR013026 (PROSITE_PROFILES); IPR002130 (PROSITE_PROFILES); IPR019734 (PROSITE_PROFILES); IPR019734 (PROSITE_PROFILES); SSF48452 (SU…	ec:5.2.1.8		cellular protein modification process;protein folding;molecular_function;isomerase activity	380	Pro_isomerase	AFU57543.1	936	STT3|Pro_isomerase	Candidatus Nitrososphaera gargensis Ga9.2	GT66	NO	NO
jgi|Lipst1_1|103713|fgenesh1_pm.4_#_375	peptidyl-prolyl cis-trans isomerase b	200	20	3.55e-87	0.81	3	P:cellular protein modification process; P:protein folding; F:isomerase activity	(5.2) Cis-trans-isomerases	IPR002130 (PRINTS); IPR024936 (PIRSF); IPR029000 (G3DSA:2.40.100.GENE3D); IPR002130 (PFAM); PTHR11071 (PANTHER); PTHR11071:SF11 (PANTHER); IPR020892 (PROSITE_PATTERNS); IPR002130 (PROSITE_PROFILES); IPR029000 (SUPERFAMILY)	ec:5.2.1.8		cellular protein modification process;protein folding;isomerase activity	200	Pro_isomerase	AFU57543.1	936	STT3|Pro_isomerase	Candidatus Nitrososphaera gargensis Ga9.2	GT66	NO	NO
jgi|Lipst1_1|159|gm1.159_g	peptidyl-prolyl cis-trans isomerase-like 1	157	20	1.94e-86	0.88	3	P:cellular protein modification process; P:protein folding; F:isomerase activity	(5.2) Cis-trans-isomerases	IPR002130 (PRINTS); IPR024936 (PIRSF); IPR002130 (PFAM); IPR029000 (G3DSA:2.40.100.GENE3D); PTHR11071 (PANTHER); IPR020892 (PROSITE_PATTERNS); IPR002130 (PROSITE_PROFILES); IPR029000 (SUPERFAMILY)	ec:5.2.1.8		cellular protein modification process;protein folding;isomerase activity	157	Pro_isomerase	AFU57543.1	936	STT3|Pro_isomerase	Candidatus Nitrososphaera gargensis Ga9.2	GT66	NO	NO
jgi|Lipst1_1|55964|e_gw1.10.18.1	peptidyl-prolyl cis-trans isomerase-like 2	475	20	2.27e-163	0.63	5	P:cellular protein modification process; P:protein folding; F:molecular_function; F:isomerase activity	(5.2) Cis-trans-isomerases	IPR002130 (PRINTS); IPR003613 (SMART); IPR029000 (G3DSA:2.40.100.GENE3D); IPR013083 (G3DSA:3.30.40.GENE3D); IPR027799 (PFAM); IPR002130 (PFAM); PTHR11071 (PANTHER); PTHR11071:SF147 (PANTHER); IPR020892 (PROSITE_PATTERNS); IPR003613 (PROSITE_PROFILES); IPR002130 (PROSITE_PROFILES); IPR029000 (SUPERFAMILY); SSF57850 (SUPERFAMILY)	ec:6.3.2.19;ec:5.2.1.8		cellular protein modification process;protein folding;molecular_function;isomerase activity	475	Pro_isomerase	AFU57543.1	936	STT3|Pro_isomerase	Candidatus Nitrososphaera gargensis Ga9.2	GT66	NO	NO
jgi|Lipst1_1|72202|fgenesh1_kg.7_#_387_#_Locus1903v1rpkm96.33	n-acetylglucosaminyltransferase-like protein	647	20	3.17e-84	0.5	3	P:small molecule metabolic process; P:sulfur compound metabolic process; P:biosynthetic process; C:cellular_component	-	IPR029044 (G3DSA:3.90.550.GENE3D); IPR015338 (PFAM); IPR029044 (G3DSA:3.90.550.GENE3D); PTHR11062:SF55 (PANTHER); PTHR11062 (PANTHER); SIGNAL_PEPTIDE (PHOBIUS); SIGNAL_PEPTIDE_C_REGION (PHOBIUS); SIGNAL_PEPTIDE_H_REGION (PHOBIUS); NON_CYTOPLASMIC_DOMAIN (PHOBIUS); SIGNAL_PEPTIDE_N_REGION (PHOBIUS); SignalP-noTM (SIGNALP_EUK); IPR029044 (SUPERFAMILY); IPR029044 (SUPERFAMILY); TMhelix (TMHMM)			small molecule metabolic process;sulfur compound metabolic process;biosynthetic process;cellular_component	647	Glyco_transf_64	BAM79674.1	749	Glyco_transf_8|Glyco_transf_64	Cyanidioschyzon merolae strain 10D	GT64|GT8	NO	YES
jgi|Lipst1_1|70983|fgenesh1_kg.5_#_631_#_Locus1520v1rpkm122.19	mannan polymerase complex subunit mnn9	349	20	2.18e-153	0.73	4	P:carbohydrate metabolic process; F:transferase activity, transferring glycosyl groups; C:cytoplasm; P:cellular protein modification process; C:Golgi apparatus; C:protein complex; P:biosynthetic process	(2.4) Glycosyltransferases	IPR005109 (PFAM); PTHR24319 (PANTHER); PTHR24319:SF13 (PANTHER); SIGNAL_PEPTIDE (PHOBIUS); SIGNAL_PEPTIDE_H_REGION (PHOBIUS); SIGNAL_PEPTIDE_C_REGION (PHOBIUS); NON_CYTOPLASMIC_DOMAIN (PHOBIUS); SIGNAL_PEPTIDE_N_REGION (PHOBIUS); SignalP-TM (SIGNALP_GRAM_POSITIVE); IPR029044 (SUPERFAMILY); TMhelix (TMHMM)	ec:2.4.1		carbohydrate metabolic process;transferase activity, transferring glycosyl groups;cytoplasm;cellular protein modification process;Golgi apparatus;protein complex;biosynthetic process	349	Anp1	ABN41560.1	381	Anp1	Wickerhamomyces anomalus CBS5759	GT62	YES	YES		A3F9N0
jgi|Lipst1_1|69330|fgenesh1_kg.3_#_578_#_Locus1226v1rpkm147.53	mannan polymerase ii complex anp1 subunit	504	20	0	0.77	3	P:carbohydrate metabolic process; C:cytoplasm; C:Golgi apparatus; F:molecular_function	-	Coil (COILS); Coil (COILS); IPR005109 (PFAM); PTHR24319:SF25 (PANTHER); PTHR24319 (PANTHER); NON_CYTOPLASMIC_DOMAIN (PHOBIUS); TRANSMEMBRANE (PHOBIUS); CYTOPLASMIC_DOMAIN (PHOBIUS); IPR029044 (SUPERFAMILY); TMhelix (TMHMM)			carbohydrate metabolic process;cytoplasm;Golgi apparatus;molecular_function	504	Anp1	CCD52067.1	538	Anp1	Botryotinia fuckeliana	GT62	YES	YES
jgi|Lipst1_1|110509|estExt_fgenesh1_pg.C_4_t10440	mannan polymerase ii complex anp1 subunit	454	20	1.5e-155	0.7	2	P:biological_process; F:molecular_function	-	Coil (COILS); IPR005109 (PFAM); PTHR24319 (PANTHER); PTHR24319:SF25 (PANTHER); NON_CYTOPLASMIC_DOMAIN (PHOBIUS); TRANSMEMBRANE (PHOBIUS); CYTOPLASMIC_DOMAIN (PHOBIUS); IPR029044 (SUPERFAMILY); TMhelix (TMHMM)			biological_process;molecular_function	454	Anp1	BAE60428.1	490	Anp1	Aspergillus oryzae RIB40	GT62	YES	YES		Q2UDD7
jgi|Lipst1_1|72221|fgenesh1_kg.7_#_406_#_Locus5259v4rpkm3.53	dol-p-glc:glc man c -pp-dol alpha- -glucosyltransferase	482	20	4e-80	0.49	2	F:transferase activity, transferring glycosyl groups; C:cellular_component	-	IPR016900 (PFAM); PTHR12989:SF10 (PANTHER); IPR016900 (PANTHER); TRANSMEMBRANE (PHOBIUS); TRANSMEMBRANE (PHOBIUS); CYTOPLASMIC_DOMAIN (PHOBIUS); CYTOPLASMIC_DOMAIN (PHOBIUS); TRANSMEMBRANE (PHOBIUS); TRANSMEMBRANE (PHOBIUS); NON_CYTOPLASMIC_DOMAIN (PHOBIUS); NON_CYTOPLASMIC_DOMAIN (PHOBIUS); NON_CYTOPLASMIC_DOMAIN (PHOBIUS); CYTOPLASMIC_DOMAIN (PHOBIUS); TRANSMEMBRANE (PHOBIUS); TRANSMEMBRANE (PH…			transferase activity, transferring glycosyl groups;cellular_component	482	DIE2_ALG10	CCA37396.1	507	DIE2_ALG10	Pichia pastoris CBS 7435	GT59	YES	YES
jgi|Lipst1_1|73223|fgenesh1_kg.9_#_166_#_Locus2251v1rpkm81.89	glycosyltransferase family 58 protein	424	20	2.07e-127	0.68	3	F:transferase activity, transferring glycosyl groups; C:endoplasmic reticulum; C:cellular_component	-	IPR007873 (PFAM); PTHR12646:SF0 (PANTHER); IPR007873 (PANTHER); TRANSMEMBRANE (PHOBIUS); CYTOPLASMIC_DOMAIN (PHOBIUS); TRANSMEMBRANE (PHOBIUS); CYTOPLASMIC_DOMAIN (PHOBIUS); NON_CYTOPLASMIC_DOMAIN (PHOBIUS); TRANSMEMBRANE (PHOBIUS); CYTOPLASMIC_DOMAIN (PHOBIUS); NON_CYTOPLASMIC_DOMAIN (PHOBIUS); TRANSMEMBRANE (PHOBIUS); TRANSMEMBRANE (PHOBIUS); NON_CYTOPLASMIC_DOMAIN (PHOBIUS); NON_CYTOPLASMIC_DO…			transferase activity, transferring glycosyl groups;endoplasmic reticulum;cellular_component	424	ALG3	AEO60805.1	459	ALG3	Myceliophthora thermophila ATCC 42464	GT58	YES	YES
jgi|Lipst1_1|72108|fgenesh1_kg.7_#_293_#_Locus2188v2rpkm73.66	mitochondrial dna replication protein yhm2	317	20	5.25e-167	0.84	7	P:transmembrane transport; F:transmembrane transporter activity; C:mitochondrion; C:cellular_component; P:transport; P:mitochondrion organization	-	IPR023395 (G3DSA:1.50.40.GENE3D); IPR018108 (PFAM); PTHR24089 (PANTHER); PTHR24089:SF140 (PANTHER); IPR018108 (PROSITE_PROFILES); IPR018108 (PROSITE_PROFILES); IPR018108 (PROSITE_PROFILES); IPR023395 (SUPERFAMILY)			transmembrane transport;transmembrane transporter activity;mitochondrion;cellular_component;transport;mitochondrion organization	317	n/a	CAL57845.1	692	ALG3	Ostreococcus tauri OTTH0595	GT58	n/a	NO		Q00TH1
jgi|Lipst1_1|174876|CE53759_12019	glycosylphosphatidylinositol transamidase	632	20	3.39e-132	0.58	1	C:endoplasmic reticulum; C:protein complex	-	IPR007246 (PFAM); IPR007246 (PANTHER); PTHR13304:SF0 (PANTHER); TRANSMEMBRANE (PHOBIUS); CYTOPLASMIC_DOMAIN (PHOBIUS); CYTOPLASMIC_DOMAIN (PHOBIUS); TRANSMEMBRANE (PHOBIUS); CYTOPLASMIC_DOMAIN (PHOBIUS); NON_CYTOPLASMIC_DOMAIN (PHOBIUS); TRANSMEMBRANE (PHOBIUS); TRANSMEMBRANE (PHOBIUS); NON_CYTOPLASMIC_DOMAIN (PHOBIUS); TRANSMEMBRANE (PHOBIUS); TRANSMEMBRANE (PHOBIUS); CYTOPLASMIC_DOMAIN (PHOBIUS…			endoplasmic reticulum;protein complex	632	Gaa1	CBQ71473.1	1198	ALG3|Gaa1	Sporisorium reilianum SRZ2	GT58	NO	NO
jgi|Lipst1_1|73749|fgenesh1_kg.10_#_177_#_Locus6217v1rpkm9.51	dolichyl pyrophosphate glc1man9 c2 alpha- -glucosyltransferase	511	20	0	0.69	2	F:transferase activity, transferring glycosyl groups; C:endoplasmic reticulum	-	IPR004856 (PFAM); IPR004856 (PANTHER); PTHR12413:SF2 (PANTHER); TRANSMEMBRANE (PHOBIUS); CYTOPLASMIC_DOMAIN (PHOBIUS); TRANSMEMBRANE (PHOBIUS); NON_CYTOPLASMIC_DOMAIN (PHOBIUS); CYTOPLASMIC_DOMAIN (PHOBIUS); TRANSMEMBRANE (PHOBIUS); TRANSMEMBRANE (PHOBIUS); TRANSMEMBRANE (PHOBIUS); NON_CYTOPLASMIC_DOMAIN (PHOBIUS); CYTOPLASMIC_DOMAIN (PHOBIUS); NON_CYTOPLASMIC_DOMAIN (PHOBIUS); CYTOPLASMIC_DOMAIN…			transferase activity, transferring glycosyl groups;endoplasmic reticulum	511	Alg6_Alg8	CAP96815.1	516	Alg6_Alg8	Penicillium chrysogenum Wisconsin 54-1255	GT57	YES	YES		B6HJ30
jgi|Lipst1_1|1788|gm1.1788_g	probable alg6-glucosyltransferase	541	20	0	0.66	2	F:transferase activity, transferring glycosyl groups; C:endoplasmic reticulum	-	IPR004856 (PFAM); PTHR12413:SF1 (PANTHER); IPR004856 (PANTHER); TRANSMEMBRANE (PHOBIUS); CYTOPLASMIC_DOMAIN (PHOBIUS); CYTOPLASMIC_DOMAIN (PHOBIUS); TRANSMEMBRANE (PHOBIUS); TRANSMEMBRANE (PHOBIUS); TRANSMEMBRANE (PHOBIUS); TRANSMEMBRANE (PHOBIUS); CYTOPLASMIC_DOMAIN (PHOBIUS); NON_CYTOPLASMIC_DOMAIN (PHOBIUS); NON_CYTOPLASMIC_DOMAIN (PHOBIUS); NON_CYTOPLASMIC_DOMAIN (PHOBIUS); NON_CYTOPLASMIC_DO…			transferase activity, transferring glycosyl groups;endoplasmic reticulum	541	Alg6_Alg8	XP_502922.1	556	Alg6_Alg8	Yarrowia lipolytica W29	GT57	YES	YES
jgi|Lipst1_1|176233|CE55116_6950	ddt domain-containing protein	1041	20	7.5e-151	0.5	1	F:molecular_function		Coil (COILS); Coil (COILS); Coil (COILS); IPR004022 (PFAM); IPR013136 (PFAM); IPR028941 (PFAM); PTHR32075:SF6 (PANTHER); PTHR32075 (PANTHER); IPR018501 (PROSITE_PROFILES); IPR013136 (PROSITE_PROFILES)				1041	WAC_Acf1_DNA_bd|DDT	CBX97514.1	1776	Alg6_Alg8|WAC_Acf1_DNA_bd	Leptosphaeria maculans v23.1.3	GT57	NO	NO		E5A158
jgi|Lipst1_1|66062|fgenesh1_pg.14_#_119	ankyrin repeat protein nuc-2	1086	20	0	0.58	3	P:lipid metabolic process; F:molecular_function	(3.1) Acting on ester bonds	Coil (COILS); IPR002110 (PRINTS); IPR002110 (SMART); IPR004331 (PFAM); IPR020683 (G3DSA:1.25.40.GENE3D); IPR017946 (G3DSA:3.20.20.GENE3D); IPR020683 (PFAM); PTHR10783:SF37 (PANTHER); PTHR10783 (PANTHER); IPR004331 (PROSITE_PROFILES); IPR002110 (PROSITE_PROFILES); IPR002110 (PROSITE_PROFILES); IPR020683 (PROSITE_PROFILES); IPR002110 (PROSITE_PROFILES); IPR030395 (PROSITE_PROFILES); IPR017946 (SUPE…	ec:3.1		lipid metabolic process;molecular_function	1086	SPX|Ank_2|Ank_2|Ank_2|Ank_2|Ank_2|Ank_2	XP_362336.1	1732	Osmo_MPGsynth|Ank_2|Ank_2	Magnaporthe grisea 70-15	GT55	NO	NO
jgi|Lipst1_1|2026|gm1.2026_g	achain crystal structure of engineered northeast structural genomics consortium target	335	20	0	0.62	1	F:molecular_function	-	Coil (COILS); IPR002110 (PRINTS); IPR002110 (SMART); IPR020683 (G3DSA:1.25.40.GENE3D); IPR020683 (PFAM); G3DSA:1.20.5.170 (GENE3D); PTHR24198 (PANTHER); IPR002110 (PROSITE_PROFILES); IPR020683 (PROSITE_PROFILES); IPR002110 (PROSITE_PROFILES); IPR002110 (PROSITE_PROFILES); IPR020683 (SUPERFAMILY)			molecular_function	335	Ank_2|Ank_4|Ank_2|Ank_4	XP_362336.1	1732	Osmo_MPGsynth|Ank_2|Ank_2	Magnaporthe grisea 70-15	GT55	NO	NO
jgi|Lipst1_1|82048|estExt_Genewise1.C_5_t20304	palmitoyltransferase akr1	745	20	0	0.54	2	F:ion binding; F:molecular_function	-	IPR002110 (SMART); IPR020683 (PFAM); IPR001594 (PFAM); IPR020683 (G3DSA:1.25.40.GENE3D); PF13637 (PFAM); PTHR24161 (PANTHER); PTHR24161:SF17 (PANTHER); TRANSMEMBRANE (PHOBIUS); NON_CYTOPLASMIC_DOMAIN (PHOBIUS); TRANSMEMBRANE (PHOBIUS); NON_CYTOPLASMIC_DOMAIN (PHOBIUS); NON_CYTOPLASMIC_DOMAIN (PHOBIUS); CYTOPLASMIC_DOMAIN (PHOBIUS); CYTOPLASMIC_DOMAIN (PHOBIUS); TRANSMEMBRANE (PHOBIUS); TRANSMEMBR…			ion binding;molecular_function	745	Ank_2|Ank_2|Ank_2|Ank_2|zf-DHHC	XP_362336.1	1732	Osmo_MPGsynth|Ank_2|Ank_2	Magnaporthe grisea 70-15	GT55	NO	NO
jgi|Lipst1_1|68113|fgenesh1_kg.2_#_231_#_Locus1378v1rpkm131.80	g2 mitotic-specific cyclin cdc13	233	20	1.21e-120	0.84	3	C:nucleus; P:cellular protein modification process; P:cell cycle; F:enzyme binding	-	IPR013763 (SMART); IPR014400 (PIRSF); IPR013763 (G3DSA:1.10.472.GENE3D); IPR004367 (PFAM); IPR006671 (PFAM); IPR013763 (G3DSA:1.10.472.GENE3D); PTHR10177:SF203 (PANTHER); PTHR10177 (PANTHER); IPR013763 (SUPERFAMILY); IPR013763 (SUPERFAMILY)			nucleus;cellular protein modification process;cell cycle;enzyme binding	233	Cyclin_N|Cyclin_C	CAN63857.1	885	Cyclin_N|Cyclin_C|Mannosyl_trans	Vitis vinifera	GT50	NO	NO		A5BUM0
jgi|Lipst1_1|68413|fgenesh1_kg.2_#_531_#_Locus3457v2rpkm35.49	gpi mannosyltransferase	390	20	2.12e-159	0.72	4	F:transferase activity, transferring glycosyl groups; P:lipid metabolic process; P:cellular protein modification process; C:endoplasmic reticulum; P:biosynthetic process; C:cellular_component	-	IPR007704 (PFAM); PTHR12886:SF0 (PANTHER); IPR007704 (PANTHER); CYTOPLASMIC_DOMAIN (PHOBIUS); NON_CYTOPLASMIC_DOMAIN (PHOBIUS); TRANSMEMBRANE (PHOBIUS); NON_CYTOPLASMIC_DOMAIN (PHOBIUS); TRANSMEMBRANE (PHOBIUS); TRANSMEMBRANE (PHOBIUS); CYTOPLASMIC_DOMAIN (PHOBIUS); TRANSMEMBRANE (PHOBIUS); CYTOPLASMIC_DOMAIN (PHOBIUS); TRANSMEMBRANE (PHOBIUS); NON_CYTOPLASMIC_DOMAIN (PHOBIUS); NON_CYTOPLASMIC_DO…			transferase activity, transferring glycosyl groups;lipid metabolic process;cellular protein modification process;endoplasmic reticulum;biosynthetic process;cellular_component	390	Mannosyl_trans	CAP65259.1	456	Mannosyl_trans	Podospora anserina S mat+	GT50	YES	YES		Q875E7
jgi|Lipst1_1|57889|e_gw1.13.246.1	g1 s-specific cyclin cln1	346	20	6.18e-102	0.66	1	C:nucleus	-	IPR013763 (SMART); IPR013763 (G3DSA:1.10.472.GENE3D); IPR004367 (PFAM); IPR006671 (PFAM); IPR013763 (G3DSA:1.10.472.GENE3D); PTHR10177:SF201 (PANTHER); PTHR10177 (PANTHER); IPR013763 (SUPERFAMILY); IPR013763 (SUPERFAMILY)			nucleus	346	Cyclin_N|Cyclin_C	CAN63857.1	885	Cyclin_N|Cyclin_C|Mannosyl_trans	Vitis vinifera	GT50	NO	NO		A5BUM0
jgi|Lipst1_1|143896|CE22779_24953	g2 mitotic-specific cyclin-b	509	20	8.14e-154	0.66	3	C:nucleus; P:cellular protein modification process; P:cell cycle; F:enzyme binding	-	IPR014400 (PIRSF); IPR013763 (SMART); IPR004367 (PFAM); IPR006671 (PFAM); IPR013763 (G3DSA:1.10.472.GENE3D); IPR013763 (G3DSA:1.10.472.GENE3D); PTHR10177 (PANTHER); PTHR10177:SF120 (PANTHER); IPR006671 (PROSITE_PATTERNS); IPR013763 (SUPERFAMILY); IPR013763 (SUPERFAMILY)			nucleus;cellular protein modification process;cell cycle;enzyme binding	509	Cyclin_N|Cyclin_C	CAN63857.1	885	Cyclin_N|Cyclin_C|Mannosyl_trans	Vitis vinifera	GT50	NO	NO		A5BUM0
jgi|Lipst1_1|27601|estExt_Genemark1.C_6_t10193	sumo e3 ligase pli1	721	20	3.35e-19	0.49	2	F:ion binding; F:ligase activity	-	IPR004181 (PFAM); IPR013083 (G3DSA:3.30.40.GENE3D); IPR027229 (PTHR10782:PANTHER); PTHR10782 (PANTHER); IPR004181 (PROSITE_PROFILES); SSF57850 (SUPERFAMILY)			ion binding;ligase activity	721	zf-MIZ	AAO51855.1	1331	Glyco_transf_49|zf-MIZ	Dictyostelium discoideum AX4	GT49	NO	NO		Q86IZ0
jgi|Lipst1_1|1496|gm1.1496_g	sumo ligase	755	20	4.99e-76	0.52	2	F:ion binding; F:ligase activity	-	IPR013083 (G3DSA:3.30.40.GENE3D); IPR023321 (PFAM); IPR004181 (PFAM); PTHR10782 (PANTHER); IPR027229 (PTHR10782:PANTHER); IPR004181 (PROSITE_PROFILES); IPR003034 (PROSITE_PROFILES); IPR023321 (PROSITE_PROFILES); SSF57850 (SUPERFAMILY)			ion binding;ligase activity	755	PINIT|zf-MIZ	AAO51855.1	1331	Glyco_transf_49|zf-MIZ	Dictyostelium discoideum AX4	GT49	NO	NO		Q86IZ0
jgi|Lipst1_1|105970|fgenesh1_pm.9_#_94	#NAME?	1919	20	0	0.81	5	P:carbohydrate metabolic process; F:transferase activity, transferring glycosyl groups; P:biosynthetic process; C:protein complex; C:plasma membrane	(2.4) Glycosyltransferases; (2.4) Glycosyltransferases	IPR003440 (PFAM); IPR026899 (PFAM); PTHR12741 (PANTHER); PTHR12741:SF10 (PANTHER); TRANSMEMBRANE (PHOBIUS); NON_CYTOPLASMIC_DOMAIN (PHOBIUS); CYTOPLASMIC_DOMAIN (PHOBIUS); TRANSMEMBRANE (PHOBIUS); TRANSMEMBRANE (PHOBIUS); TRANSMEMBRANE (PHOBIUS); TRANSMEMBRANE (PHOBIUS); TRANSMEMBRANE (PHOBIUS); TRANSMEMBRANE (PHOBIUS); NON_CYTOPLASMIC_DOMAIN (PHOBIUS); NON_CYTOPLASMIC_DOMAIN (PHOBIUS); TRANSMEMB…	ec:2.4.1.34-synthase;ec:2.4.1	Starch and sucrose metabolism	carbohydrate metabolic process;transferase activity, transferring glycosyl groups;biosynthetic process;protein complex;plasma membrane	1919	FKS1_dom1|Glucan_synthase	ABL63820.1	1943	FKS1_dom1|Glucan_synthase	Exophiala dermatitidis	GT48	YES	YES		A1EC58
jgi|Lipst1_1|153736|CE32619_11582	annexin xiv	432	20	1.1e-104	0.64	2	F:ion binding; F:lipid binding	-	IPR001464 (PRINTS); IPR018502 (SMART); IPR018502 (G3DSA:1.10.220.GENE3D); IPR018502 (G3DSA:1.10.220.GENE3D); IPR018502 (PFAM); PTHR10502 (PANTHER); PTHR10502:SF102 (PANTHER); IPR018252 (PROSITE_PATTERNS); IPR018252 (PROSITE_PATTERNS); SSF47874 (SUPERFAMILY)			ion binding;lipid binding	432	Annexin|Annexin|Annexin|Annexin	AER10517.1	1895	FKS1_dom1|Glucan_synthase	Meyerozyma guilliermondii ATCC 6260	GT48	NO	NO
jgi|Lipst1_1|1403|gm1.1403_g	glucose transporter	505	20	0	0.72	3	P:transmembrane transport; F:transmembrane transporter activity; C:cellular_component	-	IPR003663 (PRINTS); G3DSA:1.20.1250.20 (GENE3D); IPR003663 (TIGRFAM); IPR005828 (PFAM); PTHR24063:SF250 (PANTHER); PTHR24063 (PANTHER); IPR005829 (PROSITE_PATTERNS); NON_CYTOPLASMIC_DOMAIN (PHOBIUS); CYTOPLASMIC_DOMAIN (PHOBIUS); TRANSMEMBRANE (PHOBIUS); TRANSMEMBRANE (PHOBIUS); TRANSMEMBRANE (PHOBIUS); TRANSMEMBRANE (PHOBIUS); TRANSMEMBRANE (PHOBIUS); TRANSMEMBRANE (PHOBIUS); CYTOPLASMIC_DOMAIN …			transmembrane transport;transmembrane transporter activity;cellular_component	505	Sugar_tr|MFS_1	CCA17037.1	2293	FKS1_dom1|Glucan_synthase	Albugo laibachii Nc14	GT48	NO	NO
jgi|Lipst1_1|3788|gm1.3788_g	glucose transporter	524	20	0	0.74	3	P:transmembrane transport; F:transmembrane transporter activity; C:cellular_component	-	IPR003663 (PRINTS); IPR003663 (TIGRFAM); IPR005828 (PFAM); G3DSA:1.20.1250.20 (GENE3D); PTHR24063 (PANTHER); PTHR24063:SF250 (PANTHER); IPR005829 (PROSITE_PATTERNS); NON_CYTOPLASMIC_DOMAIN (PHOBIUS); NON_CYTOPLASMIC_DOMAIN (PHOBIUS); TRANSMEMBRANE (PHOBIUS); TRANSMEMBRANE (PHOBIUS); TRANSMEMBRANE (PHOBIUS); TRANSMEMBRANE (PHOBIUS); TRANSMEMBRANE (PHOBIUS); TRANSMEMBRANE (PHOBIUS); TRANSMEMBRANE (…			transmembrane transport;transmembrane transporter activity;cellular_component	524	Sugar_tr|MFS_1	CCA17037.1	2293	FKS1_dom1|Glucan_synthase	Albugo laibachii Nc14	GT48	NO	NO
jgi|Lipst1_1|55376|e_gw1.9.41.1	glucose transporter	520	20	0	0.68	3	P:transmembrane transport; F:transmembrane transporter activity; C:cellular_component	-	IPR003663 (PRINTS); G3DSA:1.20.1250.20 (GENE3D); IPR005828 (PFAM); IPR003663 (TIGRFAM); PTHR24063:SF250 (PANTHER); PTHR24063 (PANTHER); IPR005829 (PROSITE_PATTERNS); TRANSMEMBRANE (PHOBIUS); TRANSMEMBRANE (PHOBIUS); CYTOPLASMIC_DOMAIN (PHOBIUS); TRANSMEMBRANE (PHOBIUS); TRANSMEMBRANE (PHOBIUS); NON_CYTOPLASMIC_DOMAIN (PHOBIUS); TRANSMEMBRANE (PHOBIUS); NON_CYTOPLASMIC_DOMAIN (PHOBIUS); NON_CYTOPL…			transmembrane transport;transmembrane transporter activity;cellular_component	520	Sugar_tr	CCA17037.1	2293	FKS1_dom1|Glucan_synthase	Albugo laibachii Nc14	GT48	NO	NO
jgi|Lipst1_1|7342|gm1.7342_g	glucose transporter	446	20	0	0.72	3	P:transmembrane transport; F:transmembrane transporter activity; C:cellular_component	-	IPR003663 (PRINTS); G3DSA:1.20.1250.20 (GENE3D); IPR005828 (PFAM); IPR003663 (TIGRFAM); PTHR24063:SF250 (PANTHER); PTHR24063 (PANTHER); IPR005829 (PROSITE_PATTERNS); NON_CYTOPLASMIC_DOMAIN (PHOBIUS); NON_CYTOPLASMIC_DOMAIN (PHOBIUS); SIGNAL_PEPTIDE_N_REGION (PHOBIUS); TRANSMEMBRANE (PHOBIUS); NON_CYTOPLASMIC_DOMAIN (PHOBIUS); CYTOPLASMIC_DOMAIN (PHOBIUS); CYTOPLASMIC_DOMAIN (PHOBIUS); TRANSMEMBRA…			transmembrane transport;transmembrane transporter activity;cellular_component	446	Sugar_tr	CCA17037.1	2293	FKS1_dom1|Glucan_synthase	Albugo laibachii Nc14	GT48	NO	NO
jgi|Lipst1_1|7428|gm1.7428_g	glucose transporter	498	20	0	0.72	3	P:transmembrane transport; F:transmembrane transporter activity; C:cellular_component	-	IPR003663 (PRINTS); IPR005828 (PFAM); G3DSA:1.20.1250.20 (GENE3D); IPR003663 (TIGRFAM); PTHR24063 (PANTHER); PTHR24063:SF250 (PANTHER); IPR005829 (PROSITE_PATTERNS); CYTOPLASMIC_DOMAIN (PHOBIUS); CYTOPLASMIC_DOMAIN (PHOBIUS); TRANSMEMBRANE (PHOBIUS); NON_CYTOPLASMIC_DOMAIN (PHOBIUS); TRANSMEMBRANE (PHOBIUS); TRANSMEMBRANE (PHOBIUS); CYTOPLASMIC_DOMAIN (PHOBIUS); CYTOPLASMIC_DOMAIN (PHOBIUS); NON_…			transmembrane transport;transmembrane transporter activity;cellular_component	498	Sugar_tr|MFS_1	CCA17037.1	2293	FKS1_dom1|Glucan_synthase	Albugo laibachii Nc14	GT48	NO	NO
jgi|Lipst1_1|1811|gm1.1811_g	high-affinity glucose transporter	558	20	0	0.68	3	P:transmembrane transport; F:transmembrane transporter activity; C:cellular_component	-	IPR003663 (PRINTS); IPR005828 (PFAM); IPR003663 (TIGRFAM); G3DSA:1.20.1250.20 (GENE3D); PTHR24063 (PANTHER); PTHR24063:SF251 (PANTHER); IPR005829 (PROSITE_PATTERNS); IPR005829 (PROSITE_PATTERNS); IPR005829 (PROSITE_PATTERNS); NON_CYTOPLASMIC_DOMAIN (PHOBIUS); TRANSMEMBRANE (PHOBIUS); TRANSMEMBRANE (PHOBIUS); TRANSMEMBRANE (PHOBIUS); TRANSMEMBRANE (PHOBIUS); CYTOPLASMIC_DOMAIN (PHOBIUS); TRANSMEMB…			transmembrane transport;transmembrane transporter activity;cellular_component	558	Sugar_tr|MFS_1	CCA17037.1	2293	FKS1_dom1|Glucan_synthase	Albugo laibachii Nc14	GT48	NO	NO
jgi|Lipst1_1|322989|CE201872_798	high-affinity glucose transporter	520	20	0	0.73	3	P:transmembrane transport; F:transmembrane transporter activity; C:cellular_component	-	IPR003663 (PRINTS); IPR005828 (PFAM); IPR003663 (TIGRFAM); G3DSA:1.20.1250.20 (GENE3D); PTHR24063 (PANTHER); PTHR24063:SF250 (PANTHER); IPR005829 (PROSITE_PATTERNS); NON_CYTOPLASMIC_DOMAIN (PHOBIUS); CYTOPLASMIC_DOMAIN (PHOBIUS); TRANSMEMBRANE (PHOBIUS); CYTOPLASMIC_DOMAIN (PHOBIUS); NON_CYTOPLASMIC_DOMAIN (PHOBIUS); NON_CYTOPLASMIC_DOMAIN (PHOBIUS); TRANSMEMBRANE (PHOBIUS); TRANSMEMBRANE (PHOBIU…			transmembrane transport;transmembrane transporter activity;cellular_component	520	MFS_1	CCA17037.1	2293	FKS1_dom1|Glucan_synthase	Albugo laibachii Nc14	GT48	NO	NO
jgi|Lipst1_1|323814|CE202697_281	high-affinity glucose transporter	523	20	0	0.74	3	P:transmembrane transport; F:transmembrane transporter activity; C:cellular_component	-	Coil (COILS); IPR003663 (PRINTS); IPR003663 (TIGRFAM); G3DSA:1.20.1250.20 (GENE3D); IPR005828 (PFAM); PTHR24063 (PANTHER); PTHR24063:SF250 (PANTHER); IPR005829 (PROSITE_PATTERNS); TRANSMEMBRANE (PHOBIUS); TRANSMEMBRANE (PHOBIUS); TRANSMEMBRANE (PHOBIUS); CYTOPLASMIC_DOMAIN (PHOBIUS); TRANSMEMBRANE (PHOBIUS); TRANSMEMBRANE (PHOBIUS); CYTOPLASMIC_DOMAIN (PHOBIUS); NON_CYTOPLASMIC_DOMAIN (PHOBIUS); …			transmembrane transport;transmembrane transporter activity;cellular_component	523	MFS_1	CCA17037.1	2293	FKS1_dom1|Glucan_synthase	Albugo laibachii Nc14	GT48	NO	NO
jgi|Lipst1_1|89272|estExt_Genewise1Plus.C_1_t10168	member of the sugar porter family	524	20	0	0.69	3	P:transmembrane transport; F:transmembrane transporter activity; C:cellular_component	-	IPR003663 (PRINTS); IPR003663 (TIGRFAM); IPR005828 (PFAM); G3DSA:1.20.1250.20 (GENE3D); PTHR24063 (PANTHER); PTHR24063:SF251 (PANTHER); IPR005829 (PROSITE_PATTERNS); IPR005829 (PROSITE_PATTERNS); IPR005829 (PROSITE_PATTERNS); CYTOPLASMIC_DOMAIN (PHOBIUS); CYTOPLASMIC_DOMAIN (PHOBIUS); NON_CYTOPLASMIC_DOMAIN (PHOBIUS); TRANSMEMBRANE (PHOBIUS); TRANSMEMBRANE (PHOBIUS); NON_CYTOPLASMIC_DOMAIN (PHOBI…			transmembrane transport;transmembrane transporter activity;cellular_component	524	Sugar_tr|MFS_1	CCA17037.1	2293	FKS1_dom1|Glucan_synthase	Albugo laibachii Nc14	GT48	NO	NO
jgi|Lipst1_1|5088|gm1.5088_g	mfs glucose protein	523	20	0	0.68	3	P:transmembrane transport; F:transmembrane transporter activity; C:cellular_component	-	IPR003663 (PRINTS); IPR005828 (PFAM); G3DSA:1.20.1250.20 (GENE3D); IPR003663 (TIGRFAM); PTHR24063:SF250 (PANTHER); PTHR24063 (PANTHER); IPR005829 (PROSITE_PATTERNS); CYTOPLASMIC_DOMAIN (PHOBIUS); CYTOPLASMIC_DOMAIN (PHOBIUS); TRANSMEMBRANE (PHOBIUS); TRANSMEMBRANE (PHOBIUS); CYTOPLASMIC_DOMAIN (PHOBIUS); CYTOPLASMIC_DOMAIN (PHOBIUS); CYTOPLASMIC_DOMAIN (PHOBIUS); TRANSMEMBRANE (PHOBIUS); CYTOPLAS…			transmembrane transport;transmembrane transporter activity;cellular_component	523	Sugar_tr	CCA17037.1	2293	FKS1_dom1|Glucan_synthase	Albugo laibachii Nc14	GT48	NO	NO
jgi|Lipst1_1|75169|fgenesh1_kg.13_#_217_#_Locus1117v1rpkm160.03	adenylosuccinate synthetase	425	20	0	0.8	8	P:small molecule metabolic process; C:cytoplasm; F:ion binding; P:cellular nitrogen compound metabolic process; P:biosynthetic process; F:ligase activity	(6.3) Forming carbon-nitrogen bonds	IPR001114 (SMART); G3DSA:1.10.300.10 (GENE3D); G3DSA:3.40.440.10 (GENE3D); IPR001114 (TIGRFAM); IPR001114 (PFAM); G3DSA:3.90.170.10 (GENE3D); IPR001114 (PANTHER); IPR018220 (PROSITE_PATTERNS); IPR018220 (PROSITE_PATTERNS); IPR001114 (HAMAP); IPR027417 (SUPERFAMILY)	ec:6.3.4.4-synthase	Purine metabolism;Alanine, aspartate and glutamate metabolism	small molecule metabolic process;cytoplasm;ion binding;cellular nitrogen compound metabolic process;biosynthetic process;ligase activity	425	Adenylsucc_synt	CAN80640.1	1376	Exostosin|Adenylsucc_synt	Vitis vinifera	GT47	NO	NO		A5B050
jgi|Lipst1_1|69782|fgenesh1_kg.4_#_244_#_Locus6084v4rpkm8.43	unnamed protein product	994	1	1.2e-06	0.71	0	-		Coil (COILS); Coil (COILS); Coil (COILS); PTHR14914 (PANTHER); PTHR14914:SF7 (PANTHER)				994	n/a	CAK00017.1	408	CST-I	Helicobacter acinonychis str. Sheeba	GT42	n/a	NO	2.4.99.6	Q17WF9
jgi|Lipst1_1|306050|CE184933_3901		673							Coil (COILS); Coil (COILS); CYTOPLASMIC_DOMAIN (PHOBIUS); TRANSMEMBRANE (PHOBIUS); NON_CYTOPLASMIC_DOMAIN (PHOBIUS); TMhelix (TMHMM)				673	n/a	CAK00017.1	408	CST-I	Helicobacter acinonychis str. Sheeba	GT42	n/a	NO	2.4.99.6	Q17WF9
jgi|Lipst1_1|69276|fgenesh1_kg.3_#_524_#_Locus3221v1rpkm53.70	anaphase-promoting complex subunit apc8	518	20	1.07e-168	0.65	3	P:cell division; C:nucleus; P:chromosome organization; P:chromosome segregation; P:mitotic nuclear division; C:protein complex; F:molecular_function	-	IPR019734 (SMART); IPR007192 (PFAM); PF13414 (PFAM); IPR001440 (PFAM); IPR011990 (G3DSA:1.25.40.GENE3D); PTHR12558:SF10 (PANTHER); PTHR12558 (PANTHER); IPR019734 (PROSITE_PROFILES); IPR019734 (PROSITE_PROFILES); IPR019734 (PROSITE_PROFILES); IPR019734 (PROSITE_PROFILES); IPR019734 (PROSITE_PROFILES); IPR013026 (PROSITE_PROFILES); SSF48452 (SUPERFAMILY); SSF48452 (SUPERFAMILY)			cell division;nucleus;chromosome organization;chromosome segregation;mitotic nuclear division;protein complex;molecular_function	518	APC8	ABL65856.1	3573	TPR_11|Glyco_transf_41|Glyco_transf_41|Glyco_transf_41|Glyco_transf_41|Glyco_transf_41|Glyco_transf_41|TPR_11|Glyco_transf_41|Glyco_transf_41|TPR_11|Glyco_transf_41|Glyco_transf_41	Chlorobium phaeobacteroides DSM 266	GT41	NO	NO		A1BHH9
jgi|Lipst1_1|74217|fgenesh1_kg.11_#_160_#_Locus4313v1rpkm33.15	translation repressor antiviral protein ski3	1371	20	0	0.54	1	F:molecular_function	-	IPR019734 (SMART); IPR019734 (PFAM); PF14559 (PFAM); IPR011990 (G3DSA:1.25.40.GENE3D); PF13414 (PFAM); IPR011990 (G3DSA:1.25.40.GENE3D); PTHR15704 (PANTHER); IPR013026 (PROSITE_PROFILES); IPR019734 (PROSITE_PROFILES); IPR019734 (PROSITE_PROFILES); IPR019734 (PROSITE_PROFILES); IPR019734 (PROSITE_PROFILES); IPR019734 (PROSITE_PROFILES); IPR019734 (PROSITE_PROFILES); IPR019734 (PROSITE_PROFILES); I…			molecular_function	1371	n/a	CAO90694.1	1284	Glyco_transf_41|Glyco_transf_41|TPR_11	Microcystis aeruginosa PCC 7806	GT41	n/a	YES		A8YHX6
jgi|Lipst1_1|67791|fgenesh1_kg.1_#_926_#_Locus5554v1rpkm15.14	glycosyltransferase family 41 protein	1137	20	0	0.56	1	F:molecular_function	-	Coil (COILS); IPR019734 (SMART); PF13374 (PFAM); IPR029489 (PFAM); PF13414 (PFAM); IPR011990 (G3DSA:1.25.40.GENE3D); PTHR23083 (PANTHER); PTHR23083:SF369 (PANTHER); IPR019734 (PROSITE_PROFILES); IPR019734 (PROSITE_PROFILES); IPR019734 (PROSITE_PROFILES); IPR013026 (PROSITE_PROFILES); IPR013026 (PROSITE_PROFILES); SSF48452 (SUPERFAMILY)			molecular_function	1137	Glyco_transf_41|Glyco_transf_41	CBX99381.1	2012	Glyco_transf_41|Glyco_transf_41	Leptosphaeria maculans v23.1.3	GT41	YES	NO		E5A6Y6
jgi|Lipst1_1|4043|gm1.4043_g	acetyltransferase catalytic subunit	689	20	0	0.61	1	F:molecular_function	-	Coil (COILS); Coil (COILS); IPR021183 (PIRSF); IPR019734 (SMART); IPR011990 (G3DSA:1.25.40.GENE3D); PF13414 (PFAM); IPR021183 (PFAM); PTHR22767:SF2 (PANTHER); PTHR22767 (PANTHER); IPR019734 (PROSITE_PROFILES); IPR019734 (PROSITE_PROFILES); IPR019734 (PROSITE_PROFILES); IPR013026 (PROSITE_PROFILES); IPR013026 (PROSITE_PROFILES); SSF48452 (SUPERFAMILY); SSF48452 (SUPERFAMILY)			molecular_function	689	NARP1	ABL65856.1	3573	TPR_11|Glyco_transf_41|Glyco_transf_41|Glyco_transf_41|Glyco_transf_41|Glyco_transf_41|Glyco_transf_41|TPR_11|Glyco_transf_41|Glyco_transf_41|TPR_11|Glyco_transf_41|Glyco_transf_41	Chlorobium phaeobacteroides DSM 266	GT41	NO	NO		A1BHH9
jgi|Lipst1_1|236988|CE115871_9004	anaphase-promoting complex component	646	20	0	0.73	1	F:molecular_function	-	IPR019734 (SMART); PF12895 (PFAM); IPR011990 (G3DSA:1.25.40.GENE3D); IPR011990 (G3DSA:1.25.40.GENE3D); PF13414 (PFAM); IPR001440 (PFAM); IPR011990 (G3DSA:1.25.40.GENE3D); PTHR12558:SF9 (PANTHER); PTHR12558 (PANTHER); IPR019734 (PROSITE_PROFILES); IPR019734 (PROSITE_PROFILES); IPR019734 (PROSITE_PROFILES); IPR013026 (PROSITE_PROFILES); IPR019734 (PROSITE_PROFILES); IPR019734 (PROSITE_PROFILES); IP…			molecular_function	646	Apc3	CCG07805.1	871	Glyco_transf_41|Glyco_transf_41	Rhodospirillum photometricum DSM 122	GT41	NO	NO
jgi|Lipst1_1|46873|e_gw1.1.989.1	and tpr domain protein	521	20	5.69e-133	0.59	1	F:molecular_function	-	IPR001623 (PRINTS); IPR019734 (SMART); IPR001623 (SMART); IPR019734 (PFAM); IPR011990 (G3DSA:1.25.40.GENE3D); IPR001623 (G3DSA:1.10.287.GENE3D); PF13414 (PFAM); IPR011990 (G3DSA:1.25.40.GENE3D); IPR019734 (PFAM); IPR001623 (PFAM); IPR011990 (G3DSA:1.25.40.GENE3D); PTHR24078:SF161 (PANTHER); PTHR24078 (PANTHER); IPR019734 (PROSITE_PROFILES); IPR013026 (PROSITE_PROFILES); IPR019734 (PROSITE_PROFILE…			molecular_function	521	DnaJ	BAI90485.1	1117	Glyco_transf_41	Arthrospira platensis NIES-39	GT41	NO	NO		D4ZRS0
jgi|Lipst1_1|32369|gw1.3.97.1	dnaj domain-containing protein	490	20	4.49e-163	0.67	1	F:molecular_function	-	Coil (COILS); IPR001623 (PRINTS); IPR019734 (SMART); IPR001623 (SMART); IPR001623 (PFAM); IPR001623 (G3DSA:1.10.287.GENE3D); IPR001440 (PFAM); PF13414 (PFAM); PF13432 (PFAM); IPR011990 (G3DSA:1.25.40.GENE3D); IPR011990 (G3DSA:1.25.40.GENE3D); PTHR24078:SF126 (PANTHER); PTHR24078 (PANTHER); IPR018253 (PROSITE_PATTERNS); IPR019734 (PROSITE_PROFILES); IPR019734 (PROSITE_PROFILES); IPR019734 (PROSITE…			molecular_function	490	TPR_11|TPR_11|DnaJ	ABG51731.1	1167	TPR_11|Glyco_transf_41	Trichodesmium erythraeum IMS101	GT41	NO	NO		Q111U3
jgi|Lipst1_1|236813|CE115696_15613	hsc70 cochaperone	346	20	2.32e-91	0.65	1	F:molecular_function	-	IPR019734 (SMART); IPR001440 (PFAM); IPR011990 (G3DSA:1.25.40.GENE3D); PF13414 (PFAM); PTHR22904 (PANTHER); PTHR22904:SF294 (PANTHER); IPR019734 (PROSITE_PROFILES); IPR019734 (PROSITE_PROFILES); IPR013026 (PROSITE_PROFILES); IPR019734 (PROSITE_PROFILES); SSF48452 (SUPERFAMILY)			molecular_function	346	n/a	BAI90485.1	1117	Glyco_transf_41	Arthrospira platensis NIES-39	GT41	n/a	NO		D4ZRS0
jgi|Lipst1_1|228349|CE107232_35719	mitochondrial import receptor subunit tom-70	303	20	1.16e-107	0.7	1	F:molecular_function	-	IPR019734 (SMART); IPR011990 (G3DSA:1.25.40.GENE3D); IPR011990 (G3DSA:1.25.40.GENE3D); IPR019734 (PFAM); PF13371 (PFAM); IPR011990 (G3DSA:1.25.40.GENE3D); PF13414 (PFAM); IPR013105 (PFAM); PTHR22904 (PANTHER); PTHR22904:SF282 (PANTHER); IPR019734 (PROSITE_PROFILES); IPR019734 (PROSITE_PROFILES); IPR013026 (PROSITE_PROFILES); IPR019734 (PROSITE_PROFILES); IPR019734 (PROSITE_PROFILES); IPR013026 (P…			molecular_function	303	n/a	AAZ58722.1	763	TPR_11|Glyco_transf_41|Glyco_transf_41	Prochlorococcus marinus str. NATL2A	GT41	n/a	NO		Q46IF6
jgi|Lipst1_1|592|gm1.592_g	peroxisomal targeting signal receptor	665	20	0	0.55	1	F:molecular_function	-	IPR019734 (SMART); PF13432 (PFAM); PF13414 (PFAM); IPR011990 (G3DSA:1.25.40.GENE3D); IPR024111 (PANTHER); PTHR10130:SF0 (PANTHER); IPR019734 (PROSITE_PROFILES); IPR019734 (PROSITE_PROFILES); IPR019734 (PROSITE_PROFILES); IPR019734 (PROSITE_PROFILES); IPR013026 (PROSITE_PROFILES); IPR019734 (PROSITE_PROFILES); SSF48452 (SUPERFAMILY)			molecular_function	665	TPR_11	AAR38497.1	746	TPR_11|TPR_11|Glyco_transf_41|Glyco_transf_41	uncultured marine bacterium 583	GT41	NO	YES		Q6SES5
jgi|Lipst1_1|6427|gm1.6427_g	protein bima	759	20	0	0.56	5	P:cell division; C:nucleus; C:microtubule organizing center; P:chromosome organization; P:chromosome segregation; P:mitotic nuclear division; C:protein complex; P:DNA metabolic process; F:molecular_function	-	IPR019734 (SMART); IPR011990 (G3DSA:1.25.40.GENE3D); PF12895 (PFAM); PF13414 (PFAM); IPR001440 (PFAM); PF13432 (PFAM); IPR011990 (G3DSA:1.25.40.GENE3D); PTHR12558 (PANTHER); PTHR12558:SF11 (PANTHER); IPR019734 (PROSITE_PROFILES); IPR019734 (PROSITE_PROFILES); IPR019734 (PROSITE_PROFILES); IPR019734 (PROSITE_PROFILES); IPR019734 (PROSITE_PROFILES); IPR019734 (PROSITE_PROFILES); IPR019734 (PROSITE_…			cell division;nucleus;microtubule organizing center;chromosome organization;chromosome segregation;mitotic nuclear division;protein complex;DNA metabolic process;molecular_function	759	Apc3	AFL72917.1	985	TPR_11|TPR_11|Glyco_transf_41	Thiocystis violascens DSM 198	GT41	NO	NO
jgi|Lipst1_1|201503|CE80386_11748	sam-dependent methyltransferase	248	20	1.76e-99	0.71	2	P:biological_process; F:methyltransferase activity	-	IPR029063 (G3DSA:3.40.50.GENE3D); IPR013216 (PFAM); PTHR10108 (PANTHER); PTHR10108:SF696 (PANTHER); IPR029063 (SUPERFAMILY)			biological_process;methyltransferase activity	248	Methyltransf_23|Methyltransf_18|Methyltransf_26|Methyltransf_25|Methyltransf_12	ABG52805.1	2503	Methyltransf_23|Glycos_transf_1|Methyltransf_23|Glycos_transf_2|Glyco_transf_41	Trichodesmium erythraeum IMS101	GT41	NO	NO		Q10Y69
jgi|Lipst1_1|238567|CE117450_21946	tetratricopeptide repeat protein 1	983	20	0	0.6	1	F:molecular_function	-	Coil (COILS); Coil (COILS); IPR019734 (SMART); IPR011990 (G3DSA:1.25.40.GENE3D); IPR013105 (PFAM); IPR011990 (G3DSA:1.25.40.GENE3D); IPR011990 (G3DSA:1.25.40.GENE3D); PF13429 (PFAM); IPR001440 (PFAM); IPR011990 (G3DSA:1.25.40.GENE3D); PTHR14027 (PANTHER); PTHR14027:SF2 (PANTHER); IPR019734 (PROSITE_PROFILES); IPR019734 (PROSITE_PROFILES); IPR019734 (PROSITE_PROFILES); IPR013026 (PROSITE_PROFILES)…			molecular_function	983	n/a	CAO90694.1	1284	Glyco_transf_41|Glyco_transf_41|TPR_11	Microcystis aeruginosa PCC 7806	GT41	n/a	NO		A8YHX6
jgi|Lipst1_1|641|gm1.641_g	transcription factor tau 131 kda subunit	1049	20	0	0.51	1	F:molecular_function	-	Coil (COILS); Coil (COILS); IPR019734 (SMART); IPR011990 (G3DSA:1.25.40.GENE3D); IPR011990 (G3DSA:1.25.40.GENE3D); PF13414 (PFAM); PTHR23082 (PANTHER); IPR013026 (PROSITE_PROFILES); IPR019734 (PROSITE_PROFILES); IPR019734 (PROSITE_PROFILES); IPR013026 (PROSITE_PROFILES); IPR019734 (PROSITE_PROFILES); IPR019734 (PROSITE_PROFILES); IPR019734 (PROSITE_PROFILES); IPR019734 (PROSITE_PROFILES); IPR0197…			molecular_function	1049	n/a	ADL55111.1	974	Glyco_transf_41	Gallionella capsiferriformans ES-2	GT41	n/a	YES		D9SF14
jgi|Lipst1_1|81159|estExt_Genewise1.C_4_t30010	transcriptional corepressor cyc8	813	20	0	0.83	1	F:molecular_function	-	IPR019734 (SMART); IPR011990 (G3DSA:1.25.40.GENE3D); IPR019734 (PFAM); IPR001440 (PFAM); IPR011990 (G3DSA:1.25.40.GENE3D); PF13414 (PFAM); PTHR14017:SF1 (PANTHER); PTHR14017 (PANTHER); IPR019734 (PROSITE_PROFILES); IPR019734 (PROSITE_PROFILES); IPR019734 (PROSITE_PROFILES); IPR019734 (PROSITE_PROFILES); IPR019734 (PROSITE_PROFILES); IPR013026 (PROSITE_PROFILES); IPR019734 (PROSITE_PROFILES); IPR0…			molecular_function	813	TPR_11|TPR_11	CAC85169.1	944	Glyco_transf_41|Glyco_transf_41	Solanum lycopersicum	GT41	NO	YES		Q8RVB2
jgi|Lipst1_1|108075|fgenesh1_pm.17_#_10	o- catalyzes two different o-methylation steps in ubiquinone (coenzyme q) biosynth	264	20	7.97e-73	0.58	2	P:small molecule metabolic process; P:cofactor metabolic process; F:methyltransferase activity; P:biosynthetic process	(2.1) Transferring one-carbon groups	IPR029063 (G3DSA:3.40.50.GENE3D); IPR010233 (TIGRFAM); PF13489 (PFAM); IPR010233 (PANTHER); PTHR23134:SF2 (PANTHER); SignalP-noTM (SIGNALP_GRAM_NEGATIVE); IPR029063 (SUPERFAMILY)	ec:2.1.1		small molecule metabolic process;cofactor metabolic process;methyltransferase activity;biosynthetic process	264	Methyltransf_23|Methyltransf_31|Methyltransf_18	BAJ64955.1	1027	Glyco_trans_1_4|Methyltransf_23	Anaerolinea thermophila UNI-1	GT4	NO	NO
jgi|Lipst1_1|38554|gw1.1.687.1	glycosyltransferase family 4 protein	408	20	2.97e-144	0.65	4	F:transferase activity, transferring glycosyl groups; P:biosynthetic process	(2.4) Glycosyltransferases; (2.4) Glycosyltransferases; (2.4) Glycosyltransferases	G3DSA:3.40.50.2000 (GENE3D); IPR001296 (PFAM); IPR028098 (PFAM); PTHR12526 (PANTHER); IPR027054 (PTHR12526:PANTHER); SSF53756 (SUPERFAMILY)	ec:2.4.1.232-alpha-1,6-mannosyltransferase;ec:2.4.1;ec:2.4.1.132-alpha-1,3-mannosyltransferase	Various types of N-glycan biosynthesisVarious types of N-glycan biosynthesis;N-Glycan biosynthesis	transferase activity, transferring glycosyl groups;biosynthetic process	408	Glycos_transf_1	CAP71085.1	497	Glycos_transf_1	Podospora anserina S mat+	GT4	YES	YES		B2B1V0
jgi|Lipst1_1|68588|fgenesh1_kg.2_#_706_#_Locus3143v3rpkm1.01_PRE	endoplasmic reticulum vesicle protein 25	200	20	2.83e-84	0.75	2	C:cellular_component; P:transport	-	IPR009038 (PFAM); PTHR22811:SF58 (PANTHER); IPR015720 (PANTHER); NON_CYTOPLASMIC_DOMAIN (PHOBIUS); CYTOPLASMIC_DOMAIN (PHOBIUS); TRANSMEMBRANE (PHOBIUS); IPR009038 (PROSITE_PROFILES)			cellular_component;transport	200	EMP24_GP25L	CAL53124.1	807	PIGA|Glycos_transf_1|EMP24_GP25L	Ostreococcus tauri OTTH0595	GT4	NO	NO		Q01C30
jgi|Lipst1_1|72441|fgenesh1_kg.7_#_626_#_Locus823v1rpkm208.53	endosomal cargo receptor	223	20	1.83e-83	0.73	2	P:transport; C:cellular_component	-	IPR009038 (PFAM); IPR015720 (PANTHER); PTHR22811:SF14 (PANTHER); TRANSMEMBRANE (PHOBIUS); NON_CYTOPLASMIC_DOMAIN (PHOBIUS); TRANSMEMBRANE (PHOBIUS); CYTOPLASMIC_DOMAIN (PHOBIUS); NON_CYTOPLASMIC_DOMAIN (PHOBIUS); IPR009038 (PROSITE_PROFILES); SignalP-TM (SIGNALP_EUK); TMhelix (TMHMM); TMhelix (TMHMM)			transport;cellular_component	223	EMP24_GP25L	CAL53124.1	807	PIGA|Glycos_transf_1|EMP24_GP25L	Ostreococcus tauri OTTH0595	GT4	NO	NO		Q01C30
jgi|Lipst1_1|3871|gm1.3871_g	alpha- -mannosyltransferase alg11	553	20	1.05e-141	0.6	1	P:biosynthetic process	-	G3DSA:3.40.50.2000 (GENE3D); IPR001296 (PFAM); PTHR12526 (PANTHER); PTHR12526:SF23 (PANTHER); NON_CYTOPLASMIC_DOMAIN (PHOBIUS); NON_CYTOPLASMIC_DOMAIN (PHOBIUS); CYTOPLASMIC_DOMAIN (PHOBIUS); TRANSMEMBRANE (PHOBIUS); CYTOPLASMIC_DOMAIN (PHOBIUS); TRANSMEMBRANE (PHOBIUS); TRANSMEMBRANE (PHOBIUS); SSF53756 (SUPERFAMILY); TMhelix (TMHMM); TMhelix (TMHMM); TMhelix (TMHMM)			biosynthetic process	553	Glycos_transf_1	NP_587708.1	485	Glycos_transf_1	Schizosaccharomyces pombe 972h-	GT4	YES	YES	2.4.1.-	O74878
jgi|Lipst1_1|4209|gm1.4209_g	cyclopropane-fatty-acyl-phospholipid synthase	442	20	4.7e-173	0.68	1	P:lipid metabolic process; P:biosynthetic process	-	Coil (COILS); IPR020803 (SMART); IPR003333 (PIRSF); IPR029063 (G3DSA:3.40.50.GENE3D); IPR003333 (PFAM); PTHR10108:SF697 (PANTHER); PTHR10108 (PANTHER); IPR029063 (SUPERFAMILY)			lipid metabolic process;biosynthetic process	442	CMAS|Methyltransf_18|Methyltransf_26|Methyltransf_11	ADG75248.1	647	Glycos_transf_1|Methyltransf_11	Cellulomonas flavigena DSM 20109	GT4	NO	NO		D5UHC7
jgi|Lipst1_1|144913|CE23796_5127	glycosyltransferase family 4 protein	519	20	4.28e-171	0.69	1	P:biosynthetic process	-	IPR028098 (PFAM); G3DSA:3.40.50.2000 (GENE3D); IPR001296 (PFAM); PTHR12526 (PANTHER); PTHR12526:SF327 (PANTHER); TRANSMEMBRANE (PHOBIUS); NON_CYTOPLASMIC_DOMAIN (PHOBIUS); CYTOPLASMIC_DOMAIN (PHOBIUS); SSF53756 (SUPERFAMILY); TMhelix (TMHMM)			biosynthetic process	519	Glycos_transf_1|Glyco_trans_1_4	AEO66489.1	525	Glycos_transf_1	Thielavia terrestris NRRL 8126	GT4	NO	YES
jgi|Lipst1_1|331382|CE210265_608	methyltransferase type 11 protein	291	20	2.02e-140	0.74	2	P:biological_process; F:methyltransferase activity	-	IPR029063 (G3DSA:3.40.50.GENE3D); IPR013216 (PFAM); PTHR10108:SF738 (PANTHER); PTHR10108 (PANTHER); TRANSMEMBRANE (PHOBIUS); NON_CYTOPLASMIC_DOMAIN (PHOBIUS); CYTOPLASMIC_DOMAIN (PHOBIUS); IPR029063 (SUPERFAMILY); TMhelix (TMHMM)			biological_process;methyltransferase activity	291	Methyltransf_26|Methyltransf_11	ADG75248.1	647	Glycos_transf_1|Methyltransf_11	Cellulomonas flavigena DSM 20109	GT4	NO	NO		D5UHC7
jgi|Lipst1_1|251089|CE129972_6143	phosphatidylinositol:udp- c transferase subunit pig-a	463	20	0	0.8	1	P:lipid metabolic process; P:cellular protein modification process; P:biosynthetic process	-	IPR013234 (PFAM); G3DSA:3.40.50.2000 (GENE3D); IPR001296 (PFAM); PTHR12526 (PANTHER); PTHR12526:SF232 (PANTHER); TRANSMEMBRANE (PHOBIUS); CYTOPLASMIC_DOMAIN (PHOBIUS); NON_CYTOPLASMIC_DOMAIN (PHOBIUS); SSF53756 (SUPERFAMILY)			lipid metabolic process;cellular protein modification process;biosynthetic process	463	Glyco_transf_4|Glyco_trans_4_4|PIGA|Glycos_transf_1|Glyco_trans_1_4	CAG84226.1	447	PIGA|Glycos_transf_1	Yarrowia lipolytica CLIB122 CLIB99	GT4	NO	YES		Q6CGC4
jgi|Lipst1_1|54038|e_gw1.7.303.1	trehalose phosphorylase	668	20	0	0.64	1	P:biosynthetic process	-	G3DSA:3.40.50.2000 (GENE3D); IPR001296 (PFAM); PTHR12526:SF297 (PANTHER); PTHR12526 (PANTHER); SSF53756 (SUPERFAMILY)			biosynthetic process	668	Glycos_transf_1	CCA67519.1	780	Glycos_transf_1	Piriformospora indica	GT4	YES	YES
jgi|Lipst1_1|209016|CE87899_4322	uncharacterized methyltransferase-like	307	20	7.14e-59	0.54	2	P:biological_process; F:methyltransferase activity	-	IPR013216 (PFAM); IPR029063 (G3DSA:3.40.50.GENE3D); PTHR10108 (PANTHER); PTHR10108:SF713 (PANTHER); IPR029063 (SUPERFAMILY)			biological_process;methyltransferase activity	307	Ubie_methyltran|Methyltransf_11	CBS90365.1	629	Glyco_trans_4_4|Glycos_transf_1|Methyltransf_11	Azospirillum lipoferum 4B	GT4	NO	NO
jgi|Lipst1_1|3259|gm1.3259_g	alpha beta hydrolase fold family protein	288	20	2.08e-129	0.73	2	F:hydrolase activity; P:metabolic process		IPR029058 (G3DSA:3.40.50.GENE3D); IPR000073 (PFAM); PTHR10992 (PANTHER); IPR029058 (SUPERFAMILY)				288	Abhydrolase_6|Abhydrolase_1	ADJ49655.1	649	Glycos_transf_1|Abhydrolase_6	Amycolatopsis mediterranei U32	GT4	NO	NO		D8HRF5
jgi|Lipst1_1|69736|fgenesh1_kg.4_#_198_#_Locus2229v1rpkm82.91	glycosyltransferase family 39 protein	792	20	0	0.72	3	P:carbohydrate metabolic process; F:transferase activity, transferring glycosyl groups; P:cellular protein modification process; P:biosynthetic process; C:cellular_component	(2.4) Glycosyltransferases	IPR016093 (SMART); IPR016093 (PFAM); IPR003342 (PFAM); G3DSA:2.80.10.50 (GENE3D); IPR027005 (PANTHER); PTHR10050:SF26 (PANTHER); TRANSMEMBRANE (PHOBIUS); TRANSMEMBRANE (PHOBIUS); TRANSMEMBRANE (PHOBIUS); NON_CYTOPLASMIC_DOMAIN (PHOBIUS); TRANSMEMBRANE (PHOBIUS); NON_CYTOPLASMIC_DOMAIN (PHOBIUS); CYTOPLASMIC_DOMAIN (PHOBIUS); CYTOPLASMIC_DOMAIN (PHOBIUS); CYTOPLASMIC_DOMAIN (PHOBIUS); CYTOPLASMIC_…	ec:2.4.1		carbohydrate metabolic process;transferase activity, transferring glycosyl groups;cellular protein modification process;biosynthetic process;cellular_component	792	PMT|MIR	CCD48541.1	782	PMT|MIR	Botryotinia fuckeliana	GT39	YES	YES
jgi|Lipst1_1|71964|fgenesh1_kg.7_#_149_#_Locus4413v1rpkm31.51	dolichyl-phosphate-mannose-protein mannosyltransferase	739	20	0	0.75	3	P:carbohydrate metabolic process; F:transferase activity, transferring glycosyl groups; P:cellular protein modification process; P:biosynthetic process; C:cellular_component	(2.4) Glycosyltransferases	IPR016093 (SMART); IPR016093 (PFAM); G3DSA:2.80.10.50 (GENE3D); IPR003342 (PFAM); IPR027005 (PANTHER); PTHR10050:SF31 (PANTHER); TRANSMEMBRANE (PHOBIUS); TRANSMEMBRANE (PHOBIUS); CYTOPLASMIC_DOMAIN (PHOBIUS); CYTOPLASMIC_DOMAIN (PHOBIUS); NON_CYTOPLASMIC_DOMAIN (PHOBIUS); CYTOPLASMIC_DOMAIN (PHOBIUS); TRANSMEMBRANE (PHOBIUS); NON_CYTOPLASMIC_DOMAIN (PHOBIUS); NON_CYTOPLASMIC_DOMAIN (PHOBIUS); TRA…	ec:2.4.1		carbohydrate metabolic process;transferase activity, transferring glycosyl groups;cellular protein modification process;biosynthetic process;cellular_component	739	PMT|MIR	CBX90482.1	751	PMT|MIR	Leptosphaeria maculans v23.1.3	GT39	YES	YES		E4ZGR2
jgi|Lipst1_1|67537|fgenesh1_kg.1_#_672_#_Locus1806v1rpkm101.80	dolichyl-phosphate-mannose-protein mannosyltransferase	750	20	0	0.73	3	P:carbohydrate metabolic process; F:transferase activity, transferring glycosyl groups; P:cellular protein modification process; P:biosynthetic process; C:cellular_component	(2.4) Glycosyltransferases; (2.4) Glycosyltransferases	IPR016093 (SMART); IPR016093 (PFAM); G3DSA:2.80.10.50 (GENE3D); IPR003342 (PFAM); IPR027004 (PTHR10050:PANTHER); IPR027005 (PANTHER); SIGNAL_PEPTIDE_H_REGION (PHOBIUS); SIGNAL_PEPTIDE_N_REGION (PHOBIUS); NON_CYTOPLASMIC_DOMAIN (PHOBIUS); TRANSMEMBRANE (PHOBIUS); CYTOPLASMIC_DOMAIN (PHOBIUS); CYTOPLASMIC_DOMAIN (PHOBIUS); TRANSMEMBRANE (PHOBIUS); NON_CYTOPLASMIC_DOMAIN (PHOBIUS); SIGNAL_PEPTIDE_C_…	ec:2.4.1;ec:2.4.1.109-mannosyltransferase	Other types of O-glycan biosynthesis	carbohydrate metabolic process;transferase activity, transferring glycosyl groups;cellular protein modification process;biosynthetic process;cellular_component	750	PMT|MIR	CCD54765.1	966	PMT|MIR	Botryotinia fuckeliana	GT39	YES	NO
jgi|Lipst1_1|316|gm1.316_g	glycogen phosphorylase	864	20	0	0.84	3	P:carbohydrate metabolic process; F:transferase activity, transferring glycosyl groups; F:ion binding	(2.4) Glycosyltransferases	IPR000811 (PIRSF); IPR011833 (TIGRFAM); G3DSA:3.40.50.2000 (GENE3D); IPR000811 (PFAM); G3DSA:3.40.50.2000 (GENE3D); IPR000811 (PANTHER); PTHR11468:SF3 (PANTHER); IPR000811 (PROSITE_PATTERNS); SSF53756 (SUPERFAMILY)	ec:2.4.1.1-phosphorylase	Starch and sucrose metabolism	carbohydrate metabolic process;transferase activity, transferring glycosyl groups;ion binding	864	Phosphorylase	CAG77789.1	901	Phosphorylase	Yarrowia lipolytica CLIB122 CLIB99	GT35	YES	YES		Q6C2Y0
jgi|Lipst1_1|183453|CE62336_11823	trna-guanine transglycosylase family protein	484	20	6.99e-71	0.48	2	P:small molecule metabolic process; F:transferase activity, transferring glycosyl groups; P:tRNA metabolic process; P:biosynthetic process	(2.4) Glycosyltransferases	IPR002616 (PFAM); IPR002616 (TIGRFAM); IPR002616 (G3DSA:3.20.20.GENE3D); PTHR11962:SF3 (PANTHER); IPR002616 (PANTHER); IPR002616 (SUPERFAMILY)	ec:2.4.2.29		small molecule metabolic process;transferase activity, transferring glycosyl groups;tRNA metabolic process;biosynthetic process	484	TGT	CBY00245.1	1226	TGT	Leptosphaeria maculans v23.1.3	GT34	YES	NO		E5A9A4
jgi|Lipst1_1|67654|fgenesh1_kg.1_#_789_#_Locus1496v1rpkm123.44	alpha- -	342	20	4.85e-144	0.74	2	F:transferase activity, transferring glycosyl groups; C:cellular_component	-	IPR008630 (PFAM); PTHR31510 (PANTHER); SIGNAL_PEPTIDE_C_REGION (PHOBIUS); SIGNAL_PEPTIDE_N_REGION (PHOBIUS); NON_CYTOPLASMIC_DOMAIN (PHOBIUS); SIGNAL_PEPTIDE (PHOBIUS); SIGNAL_PEPTIDE_H_REGION (PHOBIUS); TMhelix (TMHMM)			transferase activity, transferring glycosyl groups;cellular_component	342	Glyco_transf_34	XP_504403.1	362	Glyco_transf_34	Yarrowia lipolytica W29	GT34	YES	YES
jgi|Lipst1_1|74277|fgenesh1_kg.11_#_220_#_Locus1982v1rpkm92.96	glycosyltransferase family 34 protein	348	20	2.63e-80	0.59	2	F:transferase activity, transferring glycosyl groups; C:cellular_component	-	IPR008630 (PFAM); PTHR31306 (PANTHER); PTHR31306:SF2 (PANTHER); SIGNAL_PEPTIDE_C_REGION (PHOBIUS); NON_CYTOPLASMIC_DOMAIN (PHOBIUS); SIGNAL_PEPTIDE_N_REGION (PHOBIUS); SIGNAL_PEPTIDE_H_REGION (PHOBIUS); SIGNAL_PEPTIDE (PHOBIUS); IPR029044 (SUPERFAMILY)			transferase activity, transferring glycosyl groups;cellular_component	348	Glyco_transf_34	XP_503853.1	596	Glyco_transf_34	Yarrowia lipolytica W29	GT34	YES	NO
jgi|Lipst1_1|70552|fgenesh1_kg.5_#_200_#_Locus3055v1rpkm58.23	cytochrome p450	491	20	1.68e-97	0.51	4	P:biological_process; F:oxidoreductase activity; F:ion binding; F:molecular_function	-	IPR001128 (PRINTS); IPR002401 (PRINTS); IPR001128 (G3DSA:1.10.630.GENE3D); IPR001128 (PFAM); PTHR24305 (PANTHER); IPR017972 (PROSITE_PATTERNS); NON_CYTOPLASMIC_DOMAIN (PHOBIUS); SIGNAL_PEPTIDE_H_REGION (PHOBIUS); SIGNAL_PEPTIDE_N_REGION (PHOBIUS); SIGNAL_PEPTIDE (PHOBIUS); SIGNAL_PEPTIDE_C_REGION (PHOBIUS); IPR001128 (SUPERFAMILY); TMhelix (TMHMM)			biological_process;oxidoreductase activity;ion binding;molecular_function	491	p450	EAA66095.1	845	p450	Aspergillus nidulans FGSC A4	GT34	YES	NO		Q5BGV8
jgi|Lipst1_1|70206|fgenesh1_kg.4_#_668_#_Locus4309v1rpkm33.21	alpha- -mannosyltransferase	352	20	3.5e-83	0.6	2	F:transferase activity, transferring glycosyl groups; C:cellular_component	-	IPR008630 (PFAM); PTHR31306 (PANTHER); PTHR31306:SF1 (PANTHER); NON_CYTOPLASMIC_DOMAIN (PHOBIUS); TRANSMEMBRANE (PHOBIUS); CYTOPLASMIC_DOMAIN (PHOBIUS); TMhelix (TMHMM)			transferase activity, transferring glycosyl groups;cellular_component	352	Glyco_transf_34	AAY62606.1	331	Glyco_transf_34	Aspergillus fumigatus	GT34	YES	YES		Q4WPX0
jgi|Lipst1_1|75927|fgenesh1_kg.15_#_296_#_Locus7203v1rpkm5.05	cytochrome p450 monooxygenase	505	20	1.09e-85	0.52	4	P:biological_process; F:oxidoreductase activity; F:ion binding; F:molecular_function	-	IPR002401 (PRINTS); IPR001128 (PRINTS); IPR001128 (G3DSA:1.10.630.GENE3D); IPR001128 (PFAM); PTHR24305 (PANTHER); PTHR24305:SF21 (PANTHER); NON_CYTOPLASMIC_DOMAIN (PHOBIUS); CYTOPLASMIC_DOMAIN (PHOBIUS); TRANSMEMBRANE (PHOBIUS); IPR001128 (SUPERFAMILY); TMhelix (TMHMM)			biological_process;oxidoreductase activity;ion binding;molecular_function	505	p450	EAA66095.1	845	p450	Aspergillus nidulans FGSC A4	GT34	YES	NO		Q5BGV8
jgi|Lipst1_1|72346|fgenesh1_kg.7_#_531_#_Locus5082v3rpkm3.50	cytochrome p450	561	20	4.05e-103	0.54	4	P:biological_process; F:oxidoreductase activity; F:ion binding; F:molecular_function	-	IPR001128 (PRINTS); IPR002401 (PRINTS); IPR001128 (PFAM); IPR001128 (G3DSA:1.10.630.GENE3D); PTHR24305 (PANTHER); PTHR24305:SF21 (PANTHER); NON_CYTOPLASMIC_DOMAIN (PHOBIUS); SIGNAL_PEPTIDE_N_REGION (PHOBIUS); SIGNAL_PEPTIDE (PHOBIUS); SIGNAL_PEPTIDE_C_REGION (PHOBIUS); SIGNAL_PEPTIDE_H_REGION (PHOBIUS); IPR001128 (SUPERFAMILY); TMhelix (TMHMM)			biological_process;oxidoreductase activity;ion binding;molecular_function	561	p450	EAA66095.1	845	p450	Aspergillus nidulans FGSC A4	GT34	YES	NO		Q5BGV8
jgi|Lipst1_1|69478|fgenesh1_kg.3_#_726_#_Locus7127v2rpkm1.89	hypothetical protein V495_04424	591	20	0	0.73	4	P:biological_process; F:oxidoreductase activity; F:ion binding; F:molecular_function	-	IPR002401 (PRINTS); IPR001128 (PRINTS); IPR001128 (PFAM); IPR001128 (G3DSA:1.10.630.GENE3D); PTHR24305 (PANTHER); PTHR24305:SF53 (PANTHER); IPR017972 (PROSITE_PATTERNS); IPR001128 (SUPERFAMILY)			biological_process;oxidoreductase activity;ion binding;molecular_function	591	p450	EAA66095.1	845	p450	Aspergillus nidulans FGSC A4	GT34	YES	NO		Q5BGV8
jgi|Lipst1_1|57923|e_gw1.13.484.1	cytochrome p450	412	20	1.4e-87	0.56	4	P:biological_process; F:oxidoreductase activity; F:ion binding; F:molecular_function	-	Coil (COILS); IPR001128 (PRINTS); IPR002401 (PRINTS); IPR001128 (PFAM); IPR001128 (G3DSA:1.10.630.GENE3D); PTHR24305:SF21 (PANTHER); PTHR24305 (PANTHER); IPR001128 (SUPERFAMILY)			biological_process;oxidoreductase activity;ion binding;molecular_function	412	p450	EAA66095.1	845	p450	Aspergillus nidulans FGSC A4	GT34	YES	NO		Q5BGV8
jgi|Lipst1_1|107222|fgenesh1_pm.13_#_50	cytochrome p450 monooxygenase	486	20	1.08e-84	0.51	4	P:biological_process; F:oxidoreductase activity; F:ion binding; F:molecular_function	-	IPR001128 (PRINTS); IPR002401 (PRINTS); IPR001128 (G3DSA:1.10.630.GENE3D); IPR001128 (PFAM); PTHR24305 (PANTHER); PTHR24305:SF21 (PANTHER); IPR001128 (SUPERFAMILY)			biological_process;oxidoreductase activity;ion binding;molecular_function	486	p450	EAA66095.1	845	p450	Aspergillus nidulans FGSC A4	GT34	YES	NO		Q5BGV8
jgi|Lipst1_1|158482|CE37365_10630	glycosyltransferase family 34 protein	374	20	6.37e-72	0.59	2	F:transferase activity, transferring glycosyl groups; C:cellular_component	-	IPR008630 (PFAM); PTHR31306:SF2 (PANTHER); PTHR31306 (PANTHER); CYTOPLASMIC_DOMAIN (PHOBIUS); TRANSMEMBRANE (PHOBIUS); NON_CYTOPLASMIC_DOMAIN (PHOBIUS); IPR029044 (SUPERFAMILY); TMhelix (TMHMM)			transferase activity, transferring glycosyl groups;cellular_component	374	Glyco_transf_34	XP_503853.1	596	Glyco_transf_34	Yarrowia lipolytica W29	GT34	YES	NO
jgi|Lipst1_1|6662|gm1.6662_g	glycosyltransferase family 34 protein	356	20	9.21e-80	0.59	2	F:transferase activity, transferring glycosyl groups; C:cellular_component	-	IPR008630 (PFAM); PTHR31306 (PANTHER); PTHR31306:SF2 (PANTHER); IPR029044 (SUPERFAMILY)			transferase activity, transferring glycosyl groups;cellular_component	356	Glyco_transf_34	XP_503853.1	596	Glyco_transf_34	Yarrowia lipolytica W29	GT34	YES	NO
jgi|Lipst1_1|70811|fgenesh1_kg.5_#_459_#_Locus3358v1rpkm50.56	beta- -mannosyltransferase	460	20	3.35e-118	0.59	1	F:transferase activity, transferring glycosyl groups	-	PF13692 (PFAM); PTHR13036:SF0 (PANTHER); IPR026051 (PANTHER); CYTOPLASMIC_DOMAIN (PHOBIUS); TRANSMEMBRANE (PHOBIUS); NON_CYTOPLASMIC_DOMAIN (PHOBIUS); SSF53756 (SUPERFAMILY); TMhelix (TMHMM)			transferase activity, transferring glycosyl groups	460	n/a	CAG80366.1	476	Glyco_trans_1_4	Yarrowia lipolytica CLIB122 CLIB99	GT33	n/a	YES		Q6C3K2
jgi|Lipst1_1|59199|e_gw1.16.207.1	mipc synthase subunit	310	20	1.65e-111	0.68	4	P:carbohydrate metabolic process; F:transferase activity, transferring glycosyl groups; P:lipid metabolic process; P:biosynthetic process	(2.4) Glycosyltransferases	IPR007577 (PFAM); PTHR32385 (PANTHER); PTHR32385:SF2 (PANTHER); NON_CYTOPLASMIC_DOMAIN (PHOBIUS); TRANSMEMBRANE (PHOBIUS); NON_CYTOPLASMIC_DOMAIN (PHOBIUS); TRANSMEMBRANE (PHOBIUS); CYTOPLASMIC_DOMAIN (PHOBIUS); TRANSMEMBRANE (PHOBIUS); CYTOPLASMIC_DOMAIN (PHOBIUS); IPR029044 (SUPERFAMILY); TMhelix (TMHMM); TMhelix (TMHMM); TMhelix (TMHMM)	ec:2.4.1		carbohydrate metabolic process;transferase activity, transferring glycosyl groups;lipid metabolic process;biosynthetic process	310	Gly_transf_sug	EAL85572.1	369	Gly_transf_sug	Aspergillus fumigatus Af293	GT32	YES	YES	2.4.1.-
jgi|Lipst1_1|74372|fgenesh1_kg.11_#_315_#_Locus3064v1rpkm58.04	initiation-specific alpha- -mannosyltransferase	372	20	6.41e-50	0.49	6	F:molecular_function; P:biological_process; C:cellular_component; F:transferase activity; P:metabolic process; F:transferase activity, transferring glycosyl groups		IPR007577 (PFAM); PTHR31834 (PANTHER); CYTOPLASMIC_DOMAIN (PHOBIUS); TRANSMEMBRANE (PHOBIUS); NON_CYTOPLASMIC_DOMAIN (PHOBIUS); IPR029044 (SUPERFAMILY)				372	n/a	EAA64318.1	NA	n/a	Aspergillus nidulans FGSC A4	GT32	n/a	n/a		C8VL16Q5ARU4
jgi|Lipst1_1|71466|fgenesh1_kg.6_#_374_#_Locus4634v1rpkm27.55	duf250 domain membrane protein	422	20	7.11e-90	0.62	5	P:biological_process; P:cell differentiation; P:anatomical structure development; P:anatomical structure formation involved in morphogenesis; P:cell wall organization or biogenesis; P:transport; P:reproduction	-	IPR004853 (PFAM); PTHR11132 (PANTHER); PTHR11132:SF40 (PANTHER); TRANSMEMBRANE (PHOBIUS); CYTOPLASMIC_DOMAIN (PHOBIUS); TRANSMEMBRANE (PHOBIUS); NON_CYTOPLASMIC_DOMAIN (PHOBIUS); TRANSMEMBRANE (PHOBIUS); CYTOPLASMIC_DOMAIN (PHOBIUS); CYTOPLASMIC_DOMAIN (PHOBIUS); NON_CYTOPLASMIC_DOMAIN (PHOBIUS); CYTOPLASMIC_DOMAIN (PHOBIUS); TRANSMEMBRANE (PHOBIUS); CYTOPLASMIC_DOMAIN (PHOBIUS); TRANSMEMBRANE (P…			biological_process;cell differentiation;anatomical structure development;anatomical structure formation involved in morphogenesis;cell wall organization or biogenesis;transport;reproduction	422	TPT	EAA61879.1	NA	n/a	Aspergillus nidulans FGSC A4	GT32	n/a	n/a		Q5AVI7
jgi|Lipst1_1|108022|fgenesh1_pm.16_#_136	glycosyl transferase	469	20	3.49e-105	0.53	6	F:molecular_function; F:transferase activity; P:metabolic process; P:biological_process; F:transferase activity, transferring glycosyl groups; C:cellular_component		IPR007577 (PFAM); PTHR31834 (PANTHER); PTHR31834:SF1 (PANTHER); NON_CYTOPLASMIC_DOMAIN (PHOBIUS); SIGNAL_PEPTIDE (PHOBIUS); SIGNAL_PEPTIDE_N_REGION (PHOBIUS); SIGNAL_PEPTIDE_C_REGION (PHOBIUS); SIGNAL_PEPTIDE_H_REGION (PHOBIUS); IPR029044 (SUPERFAMILY); TMhelix (TMHMM)				469	n/a	EAA62973.1	NA	n/a	Aspergillus nidulans FGSC A4	GT32	n/a	n/a		C8VHI3Q5BA04
jgi|Lipst1_1|5426|gm1.5426_g	glycosyl transferase	349	20	1.37e-101	0.61	5	F:transferase activity; P:metabolic process; F:molecular_function; P:biological_process; C:cellular_component		IPR007577 (PFAM); IPR029044 (SUPERFAMILY)				349	n/a	AEO59321.1	NA	n/a	Myceliophthora thermophila ATCC 42464	GT32	n/a	n/a
jgi|Lipst1_1|1987|gm1.1987_g	glycosyltransferase family 32 protein	371	20	2.32e-105	0.6	2	F:transferase activity; P:metabolic process		IPR007577 (PFAM); PTHR32385 (PANTHER); PTHR32385:SF5 (PANTHER); CYTOPLASMIC_DOMAIN (PHOBIUS); NON_CYTOPLASMIC_DOMAIN (PHOBIUS); TRANSMEMBRANE (PHOBIUS); IPR029044 (SUPERFAMILY); TMhelix (TMHMM)				371	Gly_transf_sug	AEO66576.1	NA	n/a	Thielavia terrestris NRRL 8126	GT32	n/a	n/a
jgi|Lipst1_1|337366|MIX5209_129_92	glycosyltransferase family 32 protein	368	20	6.77e-120	0.61	2	F:transferase activity; P:metabolic process		IPR007577 (PFAM); PTHR32385 (PANTHER); PTHR32385:SF5 (PANTHER); CYTOPLASMIC_DOMAIN (PHOBIUS); NON_CYTOPLASMIC_DOMAIN (PHOBIUS); TRANSMEMBRANE (PHOBIUS); IPR029044 (SUPERFAMILY); TMhelix (TMHMM)				368	Gly_transf_sug	AEO66576.1	NA	n/a	Thielavia terrestris NRRL 8126	GT32	n/a	n/a
jgi|Lipst1_1|7221|gm1.7221_g	glycosyltransferase family 32 protein	364	20	1.03e-121	0.6	2	F:transferase activity; P:metabolic process		IPR007577 (PFAM); PTHR32385 (PANTHER); PTHR32385:SF5 (PANTHER); NON_CYTOPLASMIC_DOMAIN (PHOBIUS); CYTOPLASMIC_DOMAIN (PHOBIUS); TRANSMEMBRANE (PHOBIUS); SignalP-TM (SIGNALP_GRAM_POSITIVE); IPR029044 (SUPERFAMILY); TMhelix (TMHMM)				364	Gly_transf_sug	AEO66576.1	NA	n/a	Thielavia terrestris NRRL 8126	GT32	n/a	n/a
jgi|Lipst1_1|37797|gw1.11.230.1	glycosyltransferase family 32 protein	280	20	1.76e-104	0.68	3	F:transferase activity; P:metabolic process; F:transferase activity, transferring glycosyl groups		IPR007577 (PFAM); PTHR31834:SF1 (PANTHER); PTHR31834 (PANTHER); IPR029044 (SUPERFAMILY)				280	Gly_transf_sug	CBY02465.1	NA	n/a	Leptosphaeria maculans v23.1.3	GT32	n/a	n/a		E5ADB3
jgi|Lipst1_1|4976|gm1.4976_g	phosphoprotein phosphatase 2c	524	20	1.29e-122	0.63	3	F:phosphatase activity; P:cellular protein modification process	(3.1) Acting on ester bonds; (3.1) Acting on ester bonds; (3.1) Acting on ester bonds	Coil (COILS); IPR001932 (SMART); IPR001932 (G3DSA:3.60.40.GENE3D); IPR001932 (PFAM); IPR015655 (PANTHER); PTHR13832:SF217 (PANTHER); IPR000222 (PROSITE_PATTERNS); IPR001932 (SUPERFAMILY)	ec:3.1;ec:3.1.3.41-nitrophenyl phosphatase;ec:3.1.3.16-phosphatase	Aminobenzoate degradationT cell receptor signaling pathway	phosphatase activity;cellular protein modification process	524	PP2C|PP2C	CAN60055.1	1129	Gal-bind_lectin|Galactosyl_T|PP2C	Vitis vinifera	GT31	NO	NO		A5ACJ8
jgi|Lipst1_1|4507|gm1.4507_g	ptc6 protein phosphatase	419	20	2.7e-125	0.6	3	F:phosphatase activity; P:cellular protein modification process	(3.1) Acting on ester bonds; (3.1) Acting on ester bonds; (3.1) Acting on ester bonds	IPR001932 (SMART); IPR001932 (G3DSA:3.60.40.GENE3D); IPR001932 (PFAM); IPR015655 (PANTHER); IPR000222 (PROSITE_PATTERNS); IPR001932 (SUPERFAMILY)	ec:3.1;ec:3.1.3.41-nitrophenyl phosphatase;ec:3.1.3.16-phosphatase	Aminobenzoate degradationT cell receptor signaling pathway	phosphatase activity;cellular protein modification process	419	PP2C	CAN60055.1	1129	Gal-bind_lectin|Galactosyl_T|PP2C	Vitis vinifera	GT31	NO	NO		A5ACJ8
jgi|Lipst1_1|70189|fgenesh1_kg.4_#_651_#_Locus4014v5rpkm0.42_PRE	glycosyltransferase family 31 protein	242	20	9.07e-29	0.5	4	P:metabolic process; C:membrane; F:transferase activity, transferring glycosyl groups; F:transferase activity		PTHR23033:SF14 (PANTHER); PTHR23033 (PANTHER)				242	n/a	CAG78601.1	NA	n/a	Yarrowia lipolytica CLIB122 CLIB99	GT31	n/a	n/a		Q6C0M2
jgi|Lipst1_1|68996|fgenesh1_kg.3_#_244_#_Locus1119v1rpkm159.90	coatomer subunit	929	20	0	0.74	5	P:vesicle-mediated transport; F:structural molecule activity; C:cytoplasmic membrane-bounded vesicle; C:Golgi apparatus; C:protein complex; P:transport; F:molecular_function	-	IPR017106 (PIRSF); IPR015873 (G3DSA:3.30.310.GENE3D); IPR013040 (G3DSA:2.60.40.GENE3D); IPR002553 (PFAM); IPR011989 (G3DSA:1.25.10.GENE3D); IPR013040 (PFAM); IPR017106 (PANTHER); PTHR10261:SF0 (PANTHER); IPR009028 (SUPERFAMILY); IPR016024 (SUPERFAMILY); IPR013041 (SUPERFAMILY)			vesicle-mediated transport;structural molecule activity;cytoplasmic membrane-bounded vesicle;Golgi apparatus;protein complex;transport;molecular_function	929	Adaptin_N|Gamma-COP	ABG81487.1	629	Adaptin_N|Fringe	Bos taurus	GT31	NO	NO		Q0V888
jgi|Lipst1_1|292624|CE171507_15290	glycosyltransferase family 31 protein	407	20	8.63e-77	0.5	2	F:transferase activity, transferring glycosyl groups; C:cellular_component	-	IPR003378 (PFAM); PTHR23033:SF14 (PANTHER); PTHR23033 (PANTHER)			transferase activity, transferring glycosyl groups;cellular_component	407	n/a	CAG78601.1	NA	n/a	Yarrowia lipolytica CLIB122 CLIB99	GT31	n/a	n/a		Q6C0M2
jgi|Lipst1_1|30986|estExt_Genemark1.C_180011	glycosyl transferase	863	20	1.09e-87	0.59	7	F:molecular_function; F:transferase activity; P:metabolic process; P:biological_process; C:cellular_component; C:membrane; F:transferase activity, transferring glycosyl groups		IPR007577 (PFAM); PTHR23033 (PANTHER); PTHR23033:SF14 (PANTHER); CYTOPLASMIC_DOMAIN (PHOBIUS); CYTOPLASMIC_DOMAIN (PHOBIUS); NON_CYTOPLASMIC_DOMAIN (PHOBIUS); TRANSMEMBRANE (PHOBIUS); TRANSMEMBRANE (PHOBIUS); IPR029044 (SUPERFAMILY); TMhelix (TMHMM)				863	n/a	CAG78601.1	NA	n/a	Yarrowia lipolytica CLIB122 CLIB99	GT31	n/a	n/a		Q6C0M2
jgi|Lipst1_1|164299|CE43182_182	glycosyltransferase family 31 protein	494	20	2.9e-84	0.51	4	P:metabolic process; C:membrane; F:transferase activity, transferring glycosyl groups; F:transferase activity		PTHR23033:SF14 (PANTHER); PTHR23033 (PANTHER); CYTOPLASMIC_DOMAIN (PHOBIUS); TRANSMEMBRANE (PHOBIUS); NON_CYTOPLASMIC_DOMAIN (PHOBIUS); SignalP-TM (SIGNALP_GRAM_POSITIVE); TMhelix (TMHMM)				494	n/a	CAG78601.1	NA	n/a	Yarrowia lipolytica CLIB122 CLIB99	GT31	n/a	n/a		Q6C0M2
jgi|Lipst1_1|1792|gm1.1792_g	6-phosphogluconate decarboxylating 1	476	20	0	0.87	4	P:small molecule metabolic process; P:carbohydrate metabolic process; P:catabolic process; F:oxidoreductase activity; P:cofactor metabolic process; P:cellular nitrogen compound metabolic process; F:molecular_function	(1.1) Acting on the CH-OH group of donors	PR00076 (PRINTS); IPR006113 (PIRSF); IPR006113 (TIGRFAM); IPR012284 (G3DSA:1.20.5.GENE3D); IPR013328 (G3DSA:1.10.1040.GENE3D); IPR006114 (PFAM); IPR006115 (PFAM); IPR016040 (G3DSA:3.40.50.GENE3D); PTHR11811 (PANTHER); IPR006184 (PROSITE_PATTERNS); SSF51735 (SUPERFAMILY); IPR008927 (SUPERFAMILY)	ec:1.1.1.44-dehydrogenase (NADP+-dependent, decarboxylating)	Pentose phosphate pathway;Glutathione metabolism	small molecule metabolic process;carbohydrate metabolic process;catabolic process;oxidoreductase activity;cofactor metabolic process;cellular nitrogen compound metabolic process;molecular_function	476	NAD_binding_2|6PGD	CBA03971.1	940	NAD_binding_2|6PGD|Glycos_transf_N	Neisseria meningitidis alpha275	GT30	NO	NO		C6SGH7
jgi|Lipst1_1|74417|fgenesh1_kg.11_#_360_#_Locus2608v1rpkm70.42	glycogen synthase	699	20	0	0.85	4	P:carbohydrate metabolic process; F:transferase activity, transferring glycosyl groups; P:generation of precursor metabolites and energy; P:biosynthetic process	(2.4) Glycosyltransferases; (2.4) Glycosyltransferases	IPR008631 (PFAM); G3DSA:3.40.50.2000 (GENE3D); IPR008631 (PANTHER); PTHR10176:SF0 (PANTHER); SSF53756 (SUPERFAMILY); SSF53756 (SUPERFAMILY)	ec:2.4.1.11-synthase;ec:2.4.1	Starch and sucrose metabolism	carbohydrate metabolic process;transferase activity, transferring glycosyl groups;generation of precursor metabolites and energy;biosynthetic process	699	Glycogen_syn	CCD47351.1	727	Glycogen_syn	Botryotinia fuckeliana	GT3	YES	YES
jgi|Lipst1_1|76585|fgenesh1_kg.19_#_49_#_Locus986v1rpkm179.77	glycosyltransferase family 25	555	20	2.16e-60	0.5	1	P:carbohydrate metabolic process; P:lipid metabolic process; P:biosynthetic process	-	IPR002654 (PFAM); PTHR10730 (PANTHER); TRANSMEMBRANE (PHOBIUS); CYTOPLASMIC_DOMAIN (PHOBIUS); NON_CYTOPLASMIC_DOMAIN (PHOBIUS); TMhelix (TMHMM)			carbohydrate metabolic process;lipid metabolic process;biosynthetic process	555	n/a	CCD50655.1	NA	n/a	Botryotinia fuckeliana	GT25	n/a	n/a
jgi|Lipst1_1|71862|fgenesh1_kg.7_#_47_#_Locus1035v1rpkm173.91	lps glycosyltransferase	377	20	2.49e-71	0.53	1	P:carbohydrate metabolic process; P:lipid metabolic process; P:biosynthetic process	-	IPR002654 (PFAM); PTHR10730 (PANTHER); PTHR10730:SF24 (PANTHER); NON_CYTOPLASMIC_DOMAIN (PHOBIUS); TRANSMEMBRANE (PHOBIUS); CYTOPLASMIC_DOMAIN (PHOBIUS); TMhelix (TMHMM)			carbohydrate metabolic process;lipid metabolic process;biosynthetic process	377	n/a	CAK38229.1	NA	n/a	Aspergillus niger CBS 513.88	GT25	n/a	n/a		A2QGE5
jgi|Lipst1_1|73174|fgenesh1_kg.9_#_117_#_Locus2994v1rpkm59.89	lps glycosyltransferase	251	20	1.3e-35	0.52	6	P:lipopolysaccharide biosynthetic process; F:transferase activity; F:transferase activity, transferring glycosyl groups; F:molecular_function; C:cellular_component; P:metabolic process		Coil (COILS)				251	n/a	CAP93867.1	NA	n/a	Penicillium chrysogenum Wisconsin 54-1255	GT25	n/a	n/a		B6H9Q4
jgi|Lipst1_1|70947|fgenesh1_kg.5_#_595_#_Locus3559v1rpkm46.96	lps glycosyltransferase	373	20	2.66e-62	0.52	1	P:carbohydrate metabolic process; P:lipid metabolic process; P:biosynthetic process	-	IPR002654 (PFAM); PTHR10730 (PANTHER); PTHR10730:SF24 (PANTHER); SIGNAL_PEPTIDE_N_REGION (PHOBIUS); NON_CYTOPLASMIC_DOMAIN (PHOBIUS); SIGNAL_PEPTIDE_C_REGION (PHOBIUS); SIGNAL_PEPTIDE_H_REGION (PHOBIUS); SIGNAL_PEPTIDE (PHOBIUS); SignalP-TM (SIGNALP_GRAM_POSITIVE); SignalP-noTM (SIGNALP_EUK)			carbohydrate metabolic process;lipid metabolic process;biosynthetic process	373	n/a	BAE63398.1	NA	n/a	Aspergillus oryzae RIB40	GT25	n/a	n/a		Q2U4W7
jgi|Lipst1_1|71042|fgenesh1_kg.5_#_690_#_Locus8453v1rpkm2.65	lps glycosyltransferase	370	20	8.17e-69	0.52	1	P:carbohydrate metabolic process; P:lipid metabolic process; P:biosynthetic process	-	IPR002654 (PFAM); PTHR10730:SF24 (PANTHER); PTHR10730 (PANTHER); SIGNAL_PEPTIDE_H_REGION (PHOBIUS); SIGNAL_PEPTIDE_C_REGION (PHOBIUS); SIGNAL_PEPTIDE (PHOBIUS); SIGNAL_PEPTIDE_N_REGION (PHOBIUS); NON_CYTOPLASMIC_DOMAIN (PHOBIUS); TMhelix (TMHMM)			carbohydrate metabolic process;lipid metabolic process;biosynthetic process	370	n/a	BAE63398.1	NA	n/a	Aspergillus oryzae RIB40	GT25	n/a	n/a		Q2U4W7
jgi|Lipst1_1|68725|fgenesh1_kg.2_#_843_#_Locus8453v1rpkm2.65	lps glycosyltransferase	296	20	1.65e-40	0.49	8	P:lipopolysaccharide biosynthetic process; F:transferase activity; F:transferase activity, transferring glycosyl groups; F:molecular_function; P:metabolic process; P:biological_process; C:cellular_component; F:N-acetyltransferase activity		NON_CYTOPLASMIC_DOMAIN (PHOBIUS); SIGNAL_PEPTIDE_C_REGION (PHOBIUS); SIGNAL_PEPTIDE (PHOBIUS); SIGNAL_PEPTIDE_H_REGION (PHOBIUS); SIGNAL_PEPTIDE_N_REGION (PHOBIUS); TMhelix (TMHMM)				296	n/a	CAP93867.1	NA	n/a	Penicillium chrysogenum Wisconsin 54-1255	GT25	n/a	n/a		B6H9Q4
jgi|Lipst1_1|3098|gm1.3098_g	glycosyltransferase family 25	454	20	2.29e-60	0.52	1	P:carbohydrate metabolic process; P:lipid metabolic process; P:biosynthetic process	-	IPR002654 (PFAM); PTHR10730:SF24 (PANTHER); PTHR10730 (PANTHER); CYTOPLASMIC_DOMAIN (PHOBIUS); TRANSMEMBRANE (PHOBIUS); CYTOPLASMIC_DOMAIN (PHOBIUS); TRANSMEMBRANE (PHOBIUS); TRANSMEMBRANE (PHOBIUS); NON_CYTOPLASMIC_DOMAIN (PHOBIUS); NON_CYTOPLASMIC_DOMAIN (PHOBIUS); TMhelix (TMHMM); TMhelix (TMHMM)			carbohydrate metabolic process;lipid metabolic process;biosynthetic process	454	n/a	CCD50655.1	NA	n/a	Botryotinia fuckeliana	GT25	n/a	n/a
jgi|Lipst1_1|309508|CE188391_21179	glycosyltransferase family 25 protein	415	20	8.73e-114	0.5	1	P:carbohydrate metabolic process; P:lipid metabolic process; P:biosynthetic process	-	IPR002654 (PFAM); PTHR10730 (PANTHER); PTHR10730:SF24 (PANTHER); SIGNAL_PEPTIDE_N_REGION (PHOBIUS); SIGNAL_PEPTIDE_C_REGION (PHOBIUS); SIGNAL_PEPTIDE (PHOBIUS); SIGNAL_PEPTIDE_H_REGION (PHOBIUS); NON_CYTOPLASMIC_DOMAIN (PHOBIUS); TMhelix (TMHMM)			carbohydrate metabolic process;lipid metabolic process;biosynthetic process	415	n/a	CCD50655.1	NA	n/a	Botryotinia fuckeliana	GT25	n/a	n/a
jgi|Lipst1_1|3677|gm1.3677_g	glycosyltransferase family 25 protein	418	20	8.39e-59	0.53	1	P:carbohydrate metabolic process; P:lipid metabolic process; P:biosynthetic process	-	IPR002654 (PFAM); PTHR10730:SF24 (PANTHER); PTHR10730 (PANTHER); NON_CYTOPLASMIC_DOMAIN (PHOBIUS); TRANSMEMBRANE (PHOBIUS); CYTOPLASMIC_DOMAIN (PHOBIUS)			carbohydrate metabolic process;lipid metabolic process;biosynthetic process	418	n/a	CCD50655.1	NA	n/a	Botryotinia fuckeliana	GT25	n/a	n/a
jgi|Lipst1_1|5070|gm1.5070_g	glycosyltransferase family 25 protein	393	20	1.43e-65	0.53	1	P:carbohydrate metabolic process; P:lipid metabolic process; P:biosynthetic process	-	IPR002654 (PFAM); PTHR10730:SF24 (PANTHER); PTHR10730 (PANTHER); TRANSMEMBRANE (PHOBIUS); NON_CYTOPLASMIC_DOMAIN (PHOBIUS); CYTOPLASMIC_DOMAIN (PHOBIUS); TMhelix (TMHMM)			carbohydrate metabolic process;lipid metabolic process;biosynthetic process	393	n/a	CAK38229.1	NA	n/a	Aspergillus niger CBS 513.88	GT25	n/a	n/a		A2QGE5
jgi|Lipst1_1|5427|gm1.5427_g	glycosyltransferase family 25 protein	412	20	4.99e-74	0.53	1	P:carbohydrate metabolic process; P:lipid metabolic process; P:biosynthetic process	-	IPR002654 (PFAM); PTHR10730 (PANTHER); PTHR10730:SF24 (PANTHER); TRANSMEMBRANE (PHOBIUS); CYTOPLASMIC_DOMAIN (PHOBIUS); NON_CYTOPLASMIC_DOMAIN (PHOBIUS); TMhelix (TMHMM)			carbohydrate metabolic process;lipid metabolic process;biosynthetic process	412	n/a	CCD50655.1	NA	n/a	Botryotinia fuckeliana	GT25	n/a	n/a
jgi|Lipst1_1|204310|CE83193_15245	lps glycosyltransferase	451	20	6.83e-74	0.52	1	P:carbohydrate metabolic process; P:lipid metabolic process; P:biosynthetic process	-	Coil (COILS); IPR002654 (PFAM); PTHR10730:SF24 (PANTHER); PTHR10730 (PANTHER); TRANSMEMBRANE (PHOBIUS); NON_CYTOPLASMIC_DOMAIN (PHOBIUS); CYTOPLASMIC_DOMAIN (PHOBIUS); TMhelix (TMHMM)			carbohydrate metabolic process;lipid metabolic process;biosynthetic process	451	n/a	CAK38229.1	NA	n/a	Aspergillus niger CBS 513.88	GT25	n/a	n/a		A2QGE5
jgi|Lipst1_1|43056|gw1.5.842.1	lps glycosyltransferase	290	20	1.12e-58	0.53	1	P:carbohydrate metabolic process; P:lipid metabolic process; P:biosynthetic process	-	Coil (COILS); IPR002654 (PFAM); PTHR10730:SF24 (PANTHER); PTHR10730 (PANTHER)			carbohydrate metabolic process;lipid metabolic process;biosynthetic process	290	n/a	CAK38229.1	NA	n/a	Aspergillus niger CBS 513.88	GT25	n/a	n/a		A2QGE5
jgi|Lipst1_1|3676|gm1.3676_g	lps glycosyltransferase	149	20	7.18e-12	0.54	6	P:lipopolysaccharide biosynthetic process; F:transferase activity; F:molecular_function; C:cellular_component; P:biological_process; P:metabolic process		no IPS match				149	n/a	BAE63398.1	NA	n/a	Aspergillus oryzae RIB40	GT25	n/a	n/a		Q2U4W7
jgi|Lipst1_1|1670|gm1.1670_g	udp-glucose:glycoprotein glucosyltransferase	1607	20	0	0.58	2	P:carbohydrate metabolic process; F:transferase activity, transferring glycosyl groups; P:cellular protein modification process; P:biosynthetic process	(2.4) Glycosyltransferases	IPR029044 (G3DSA:3.90.550.GENE3D); IPR009448 (PFAM); PTHR11226:SF0 (PANTHER); IPR009448 (PANTHER); TRANSMEMBRANE (PHOBIUS); CYTOPLASMIC_DOMAIN (PHOBIUS); NON_CYTOPLASMIC_DOMAIN (PHOBIUS); IPR029044 (SUPERFAMILY); TMhelix (TMHMM)	ec:2.4.1		carbohydrate metabolic process;transferase activity, transferring glycosyl groups;cellular protein modification process;biosynthetic process	1607	UDP-g_GGTase	CCD34486.1	1504	UDP-g_GGTase	Botryotinia fuckeliana	GT24	YES	YES
jgi|Lipst1_1|72763|fgenesh1_kg.8_#_285_#_Locus1631v1rpkm113.34	alpha- -mannosyltransferase	404	20	1.94e-33	0.46	6	F:transferase activity; P:metabolic process; F:transferase activity, transferring glycosyl groups; F:molecular_function; P:biological_process; C:cellular_component		IPR021848 (PFAM); TRANSMEMBRANE (PHOBIUS); CYTOPLASMIC_DOMAIN (PHOBIUS); NON_CYTOPLASMIC_DOMAIN (PHOBIUS); TMhelix (TMHMM)				404	DUF3445	EAA65371.1	1001	Glyco_transf_22|DUF3445	Aspergillus nidulans FGSC A4	GT22	NO	NO		Q5BFF1
jgi|Lipst1_1|218735|CE97618_16340	alanine arginine aminopeptidase	410	20	3.99e-159	0.71	1	F:molecular_function	-	IPR021848 (PFAM); PTHR22915:SF20 (PANTHER); PTHR22915 (PANTHER); NON_CYTOPLASMIC_DOMAIN (PHOBIUS); TRANSMEMBRANE (PHOBIUS); CYTOPLASMIC_DOMAIN (PHOBIUS)			molecular_function	410	DUF3445	EAA65371.1	1001	Glyco_transf_22|DUF3445	Aspergillus nidulans FGSC A4	GT22	NO	NO		Q5BFF1
jgi|Lipst1_1|91236|estExt_Genewise1Plus.C_2_t20439	alpha- -mannosyltransferase	619	20	1.48e-142	0.56	1	F:transferase activity, transferring glycosyl groups	-	IPR005599 (PFAM); PTHR22760:SF2 (PANTHER); IPR005599 (PANTHER); TRANSMEMBRANE (PHOBIUS); TRANSMEMBRANE (PHOBIUS); NON_CYTOPLASMIC_DOMAIN (PHOBIUS); TRANSMEMBRANE (PHOBIUS); NON_CYTOPLASMIC_DOMAIN (PHOBIUS); TRANSMEMBRANE (PHOBIUS); TRANSMEMBRANE (PHOBIUS); TRANSMEMBRANE (PHOBIUS); NON_CYTOPLASMIC_DOMAIN (PHOBIUS); CYTOPLASMIC_DOMAIN (PHOBIUS); CYTOPLASMIC_DOMAIN (PHOBIUS); TRANSMEMBRANE (PHOBIUS)…			transferase activity, transferring glycosyl groups	619	Glyco_transf_22	BAE60659.1	611	Glyco_transf_22	Aspergillus oryzae RIB40	GT22	YES	YES		Q2UCQ6
jgi|Lipst1_1|3874|gm1.3874_g	glycosyltransferase family 22 protein	503	20	1.79e-105	0.55	1	F:transferase activity, transferring glycosyl groups	-	IPR005599 (PFAM); PTHR22760:SF1 (PANTHER); IPR005599 (PANTHER); CYTOPLASMIC_DOMAIN (PHOBIUS); NON_CYTOPLASMIC_DOMAIN (PHOBIUS); TRANSMEMBRANE (PHOBIUS); TRANSMEMBRANE (PHOBIUS); NON_CYTOPLASMIC_DOMAIN (PHOBIUS); NON_CYTOPLASMIC_DOMAIN (PHOBIUS); TRANSMEMBRANE (PHOBIUS); TRANSMEMBRANE (PHOBIUS); NON_CYTOPLASMIC_DOMAIN (PHOBIUS); CYTOPLASMIC_DOMAIN (PHOBIUS); TRANSMEMBRANE (PHOBIUS); TRANSMEMBRANE …			transferase activity, transferring glycosyl groups	503	Glyco_transf_22	CAG81660.1	574	Glyco_transf_22	Yarrowia lipolytica CLIB122 CLIB99	GT22	YES	YES		Q6CDA1
jgi|Lipst1_1|62314|fgenesh1_pg.4_#_210	glycosyltransferase family 22 protein	571	20	1.46e-130	0.59	1	F:transferase activity, transferring glycosyl groups	-	IPR005599 (PFAM); PTHR22760:SF3 (PANTHER); IPR005599 (PANTHER); TRANSMEMBRANE (PHOBIUS); CYTOPLASMIC_DOMAIN (PHOBIUS); TRANSMEMBRANE (PHOBIUS); NON_CYTOPLASMIC_DOMAIN (PHOBIUS); TRANSMEMBRANE (PHOBIUS); TRANSMEMBRANE (PHOBIUS); CYTOPLASMIC_DOMAIN (PHOBIUS); TRANSMEMBRANE (PHOBIUS); CYTOPLASMIC_DOMAIN (PHOBIUS); TRANSMEMBRANE (PHOBIUS); NON_CYTOPLASMIC_DOMAIN (PHOBIUS); TRANSMEMBRANE (PHOBIUS); NO…			transferase activity, transferring glycosyl groups	571	Glyco_transf_22	AEO57845.1	534	Glyco_transf_22	Myceliophthora thermophila ATCC 42464	GT22	YES	YES
jgi|Lipst1_1|103747|fgenesh1_pm.4_#_409	gpi mannosyltransferase 3	504	20	5.69e-141	0.59	1	F:transferase activity, transferring glycosyl groups	-	IPR005599 (PFAM); PTHR22760:SF4 (PANTHER); IPR005599 (PANTHER); TRANSMEMBRANE (PHOBIUS); CYTOPLASMIC_DOMAIN (PHOBIUS); NON_CYTOPLASMIC_DOMAIN (PHOBIUS); CYTOPLASMIC_DOMAIN (PHOBIUS); CYTOPLASMIC_DOMAIN (PHOBIUS); TRANSMEMBRANE (PHOBIUS); NON_CYTOPLASMIC_DOMAIN (PHOBIUS); TRANSMEMBRANE (PHOBIUS); TRANSMEMBRANE (PHOBIUS); TRANSMEMBRANE (PHOBIUS); NON_CYTOPLASMIC_DOMAIN (PHOBIUS); TRANSMEMBRANE (PHO…			transferase activity, transferring glycosyl groups	504	Glyco_transf_22	XP_502394.1	524	Glyco_transf_22	Yarrowia lipolytica W29	GT22	YES	YES
jgi|Lipst1_1|104180|fgenesh1_pm.5_#_227	translation initiation factor eif1	112	20	8.28e-61	0.89	3	F:translation factor activity, nucleic acid binding; P:translation	-	IPR005874 (PIRSF); IPR001950 (G3DSA:3.30.780.GENE3D); IPR005874 (TIGRFAM); IPR001950 (PFAM); PTHR10388 (PANTHER); IPR001950 (PROSITE_PROFILES); IPR001950 (SUPERFAMILY)			translation factor activity, nucleic acid binding;translation	112	SUI1	ACI49017.1	614	Glyco_transf_22	Caenorhabditis brenneri CB5161	GT22	NO	NO		B6VBC4
jgi|Lipst1_1|122559|CE1442_4987	hypothetical hrq family protein 3	418	20	1.46e-152	0.7	3	F:molecular_function; P:biological_process; C:cellular_component		IPR021848 (PFAM); PTHR22915:SF31 (PANTHER); PTHR22915 (PANTHER); CYTOPLASMIC_DOMAIN (PHOBIUS); TRANSMEMBRANE (PHOBIUS); NON_CYTOPLASMIC_DOMAIN (PHOBIUS); TMhelix (TMHMM)				418	DUF3445	EAA65371.1	1001	Glyco_transf_22|DUF3445	Aspergillus nidulans FGSC A4	GT22	NO	NO		Q5BFF1
jgi|Lipst1_1|265563|CE144446_5330	glycosyltransferase family 21 protein	443	20	1.84e-114	0.56	1	F:transferase activity, transferring glycosyl groups	-	IPR029044 (G3DSA:3.90.550.GENE3D); IPR025993 (PFAM); PTHR12726:SF0 (PANTHER); PTHR12726 (PANTHER); NON_CYTOPLASMIC_DOMAIN (PHOBIUS); TRANSMEMBRANE (PHOBIUS); TRANSMEMBRANE (PHOBIUS); NON_CYTOPLASMIC_DOMAIN (PHOBIUS); CYTOPLASMIC_DOMAIN (PHOBIUS); TRANSMEMBRANE (PHOBIUS); CYTOPLASMIC_DOMAIN (PHOBIUS); IPR029044 (SUPERFAMILY); TMhelix (TMHMM); TMhelix (TMHMM); TMhelix (TMHMM)			transferase activity, transferring glycosyl groups	443	Glyco_tranf_2_3|Glycos_transf_2|Glyco_transf_21	CCA39811.1	NA	n/a	Pichia pastoris CBS 7435	GT21	n/a	n/a
jgi|Lipst1_1|255632|CE134515_27214	#NAME?	486	20	0	0.88	4	P:carbohydrate metabolic process; F:transferase activity, transferring glycosyl groups; P:biosynthetic process	(2.4) Glycosyltransferases; (2.4) Glycosyltransferases	G3DSA:3.40.50.2000 (GENE3D); G3DSA:3.40.50.2000 (GENE3D); IPR001830 (PFAM); IPR012766 (TIGRFAM); PTHR10788 (PANTHER); PTHR10788:SF13 (PANTHER); SSF53756 (SUPERFAMILY)	ec:2.4.1.15-synthase (UDP-forming);ec:2.4.1	Starch and sucrose metabolism	carbohydrate metabolic process;transferase activity, transferring glycosyl groups;biosynthetic process	486	Glyco_transf_20	BAE57597.1	522	Glyco_transf_20	Aspergillus oryzae RIB40	GT20	YES	YES		Q2ULG8
jgi|Lipst1_1|53895|e_gw1.7.102.1	protein phosphatase 2c	331	20	3.88e-168	0.83	3	F:phosphatase activity; P:cellular protein modification process	(3.1) Acting on ester bonds; (3.1) Acting on ester bonds; (3.1) Acting on ester bonds	IPR001932 (SMART); IPR001932 (G3DSA:3.60.40.GENE3D); IPR001932 (PFAM); IPR015655 (PANTHER); IPR000222 (PROSITE_PATTERNS); IPR001932 (SUPERFAMILY)	ec:3.1;ec:3.1.3.41-nitrophenyl phosphatase;ec:3.1.3.16-phosphatase	Aminobenzoate degradationT cell receptor signaling pathway	phosphatase activity;cellular protein modification process	331	PP2C	CCA38978.1	865	Glyco_transf_20|PP2C	Pichia pastoris CBS 7435	GT20	NO	NO
jgi|Lipst1_1|58099|e_gw1.13.505.1	protein phosphatase 2c protein	461	20	1.47e-126	0.61	3	F:phosphatase activity; P:cellular protein modification process	(3.1) Acting on ester bonds; (3.1) Acting on ester bonds; (3.1) Acting on ester bonds	IPR001932 (SMART); IPR001932 (G3DSA:3.60.40.GENE3D); IPR001932 (PFAM); PTHR13832:SF10 (PANTHER); IPR015655 (PANTHER); IPR000222 (PROSITE_PATTERNS); IPR001932 (SUPERFAMILY)	ec:3.1;ec:3.1.3.41-nitrophenyl phosphatase;ec:3.1.3.16-phosphatase	Aminobenzoate degradationT cell receptor signaling pathway	phosphatase activity;cellular protein modification process	461	PP2C	CCA38978.1	865	Glyco_transf_20|PP2C	Pichia pastoris CBS 7435	GT20	NO	NO
jgi|Lipst1_1|4018|gm1.4018_g	glycosyltransferase family 20	733	20	0	0.65	2	P:carbohydrate metabolic process; P:biosynthetic process; F:molecular_function	-	IPR001830 (PFAM); G3DSA:3.40.50.2000 (GENE3D); G3DSA:3.40.50.2000 (GENE3D); PTHR10788:SF15 (PANTHER); PTHR10788 (PANTHER); SSF53756 (SUPERFAMILY)			carbohydrate metabolic process;biosynthetic process;molecular_function	733	Glyco_transf_20	ABW72067.1	935	Glyco_transf_20|Trehalose_PPase	Blumeria graminis f. sp. hordei	GT20	NO	NO		A8U3R4
jgi|Lipst1_1|104169|fgenesh1_pm.5_#_216	#NAME?	758	20	0	0.69	2	P:carbohydrate metabolic process; P:biosynthetic process; F:molecular_function	-	IPR001830 (PFAM); IPR003337 (PFAM); IPR006379 (TIGRFAM); IPR023214 (G3DSA:3.40.50.GENE3D); G3DSA:3.40.50.2000 (GENE3D); IPR003337 (TIGRFAM); G3DSA:3.40.50.2000 (GENE3D); PTHR10788:SF6 (PANTHER); PTHR10788 (PANTHER); SSF53756 (SUPERFAMILY); IPR023214 (SUPERFAMILY)			carbohydrate metabolic process;biosynthetic process;molecular_function	758	Glyco_transf_20|Trehalose_PPase	BAE63282.1	891	Glyco_transf_20|Trehalose_PPase	Aspergillus oryzae RIB40	GT20	YES	YES		Q2U583
jgi|Lipst1_1|74196|fgenesh1_kg.11_#_139_#_Locus6508v1rpkm7.81	s-adenosyl-l-methionine-dependent methyltransferase	287	20	2.8e-76	0.59	2	P:biological_process; F:methyltransferase activity	-	IPR029063 (G3DSA:3.40.50.GENE3D); IPR013216 (PFAM); PTHR10108:SF710 (PANTHER); PTHR10108 (PANTHER); IPR029063 (SUPERFAMILY)			biological_process;methyltransferase activity	287	Methyltransf_18|Methyltransf_25	ADQ27825.1	1719	Methyltransf_31|Glyco_tran_WbsX|Glycos_transf_1|Glycos_transf_2	Burkholderia pseudomallei MSHR139	GT2|GT4	NO	NO		E5GAL8
jgi|Lipst1_1|102953|fgenesh1_pm.3_#_196	udp-glucose dehydrogenase	487	20	0	0.84	6	P:biological_process; F:oxidoreductase activity; F:molecular_function	(1.1) Acting on the CH-OH group of donors	IPR028356 (PIRSF); IPR017476 (PIRSF); IPR014027 (SMART); IPR017476 (TIGRFAM); G3DSA:1.20.5.100 (GENE3D); IPR014026 (PFAM); IPR016040 (G3DSA:3.40.50.GENE3D); IPR001732 (PFAM); IPR016040 (G3DSA:3.40.50.GENE3D); IPR014027 (PFAM); IPR028356 (PTHR11374:PANTHER); IPR017476 (PANTHER); SSF51735 (SUPERFAMILY); IPR008927 (SUPERFAMILY); IPR014027 (SUPERFAMILY)	ec:1.1.1.22-6-dehydrogenase	Amino sugar and nucleotide sugar metabolism;Starch and sucrose metabolism;Ascorbate and aldarate metabolism;Pentose and glucuronate interconversions	biological_process;oxidoreductase activity;molecular_function	487	UDPG_MGDP_dh_N|UDPG_MGDP_dh|UDPG_MGDP_dh_C	BAI61021.1	534	UDPG_MGDP_dh_N|UDPG_MGDP_dh|Glycos_transf_2	Methanocella paludicola SANAE	GT2	NO	YES		D1YX49
jgi|Lipst1_1|4490|gm1.4490_g	alpha-aminoadipate reductase	1417	20	0	0.72	5	P:biological_process; F:oxidoreductase activity; F:ion binding; P:cellular amino acid metabolic process; P:biosynthetic process	(1.2) Acting on the aldehyde or oxo group of donors	IPR020806 (SMART); IPR014397 (PIRSF); IPR025110 (PFAM); IPR009081 (PFAM); IPR010071 (TIGRFAM); IPR010080 (TIGRFAM); IPR013120 (PFAM); G3DSA:3.40.50.980 (GENE3D); G3DSA:2.30.38.10 (GENE3D); G3DSA:3.30.300.30 (GENE3D); IPR009081 (G3DSA:1.10.1200.GENE3D); IPR000873 (PFAM); G3DSA:3.40.50.980 (GENE3D); IPR014397 (TIGRFAM); IPR016040 (G3DSA:3.40.50.GENE3D); PTHR24095:SF38 (PANTHER); PTHR24095 (PANTHER)…	ec:1.2.1.31-dehydrogenase	Lysine degradation;Lysine biosynthesis	biological_process;oxidoreductase activity;ion binding;cellular amino acid metabolic process;biosynthetic process	1417	AMP-binding|PP-binding|NAD_binding_4	AFY93865.1	2649	Glycos_transf_2|AMP-binding|AMP-binding_C|ketoacyl-synt|Ketoacyl-synt_C|Acyl_transf_1|Aminotran_3	Chamaesiphon minutus PCC 6605	GT2	NO	NO
jgi|Lipst1_1|5453|gm1.5453_g	gamma-glutamyltranspeptidase	574	20	2.84e-178	0.64	5	F:transferase activity, transferring acyl groups; P:sulfur compound metabolic process; P:cellular amino acid metabolic process; P:cellular nitrogen compound metabolic process	(2.3) Acyltransferases	IPR000101 (PRINTS); IPR000101 (PFAM); IPR000101 (PANTHER); PTHR11686:SF8 (PANTHER); IPR029055 (SUPERFAMILY)	ec:2.3.2.2-glutamyl transpeptidase	Taurine and hypotaurine metabolism;Glutathione metabolism;Cyanoamino acid metabolism	transferase activity, transferring acyl groups;sulfur compound metabolic process;cellular amino acid metabolic process;cellular nitrogen compound metabolic process	574	G_glu_transpept	ADC49105.1	1013	G_glu_transpept|Glyco_tranf_2_3	Bacillus pseudofirmus OF4	GT2	NO	NO		D3FY82
jgi|Lipst1_1|70697|fgenesh1_kg.5_#_345_#_Locus2174v1rpkm85.02	chitin synthase b	908	20	0	0.72	2	F:transferase activity, transferring glycosyl groups; P:biosynthetic process	(2.4) Glycosyltransferases; (2.4) Glycosyltransferases	IPR004834 (PFAM); IPR013616 (PFAM); IPR004835 (PANTHER); PTHR22914:SF11 (PANTHER); TRANSMEMBRANE (PHOBIUS); NON_CYTOPLASMIC_DOMAIN (PHOBIUS); TRANSMEMBRANE (PHOBIUS); TRANSMEMBRANE (PHOBIUS); TRANSMEMBRANE (PHOBIUS); CYTOPLASMIC_DOMAIN (PHOBIUS); CYTOPLASMIC_DOMAIN (PHOBIUS); TRANSMEMBRANE (PHOBIUS); NON_CYTOPLASMIC_DOMAIN (PHOBIUS); CYTOPLASMIC_DOMAIN (PHOBIUS); NON_CYTOPLASMIC_DOMAIN (PHOBIUS);…	ec:2.4.1.16-synthase;ec:2.4.1	Amino sugar and nucleotide sugar metabolism	transferase activity, transferring glycosyl groups;biosynthetic process	908	Chitin_synth_1N|Chitin_synth_1|Chitin_synth_2	AEO62339.1	921	Chitin_synth_1N|Chitin_synth_1	Thielavia terrestris NRRL 8126	GT2	NO	YES
jgi|Lipst1_1|103920|fgenesh1_pm.4_#_582	chitin synthase 2	1113	20	0	0.78	2	F:transferase activity, transferring glycosyl groups; P:biosynthetic process	(2.4) Glycosyltransferases; (2.4) Glycosyltransferases	IPR013616 (PFAM); IPR004834 (PFAM); IPR004835 (PANTHER); PTHR22914:SF15 (PANTHER); TRANSMEMBRANE (PHOBIUS); CYTOPLASMIC_DOMAIN (PHOBIUS); TRANSMEMBRANE (PHOBIUS); CYTOPLASMIC_DOMAIN (PHOBIUS); NON_CYTOPLASMIC_DOMAIN (PHOBIUS); TRANSMEMBRANE (PHOBIUS); CYTOPLASMIC_DOMAIN (PHOBIUS); CYTOPLASMIC_DOMAIN (PHOBIUS); TRANSMEMBRANE (PHOBIUS); TRANSMEMBRANE (PHOBIUS); TRANSMEMBRANE (PHOBIUS); NON_CYTOPLAS…	ec:2.4.1.16-synthase;ec:2.4.1	Amino sugar and nucleotide sugar metabolism	transferase activity, transferring glycosyl groups;biosynthetic process	1113	Chitin_synth_1N|Chitin_synth_1|Chitin_synth_2	CAG83222.1	999	Chitin_synth_1N|Chitin_synth_1	Yarrowia lipolytica CLIB122 CLIB99	GT2	NO	YES		Q6CEE3
jgi|Lipst1_1|28496|estExt_Genemark1.C_80184	chitin synthase 2	1027	20	0	0.64	2	F:transferase activity, transferring glycosyl groups; P:biosynthetic process	(2.4) Glycosyltransferases; (2.4) Glycosyltransferases	IPR004834 (PFAM); IPR013616 (PFAM); IPR004835 (PANTHER); PTHR22914:SF9 (PANTHER); NON_CYTOPLASMIC_DOMAIN (PHOBIUS); TRANSMEMBRANE (PHOBIUS); TRANSMEMBRANE (PHOBIUS); TRANSMEMBRANE (PHOBIUS); CYTOPLASMIC_DOMAIN (PHOBIUS); TRANSMEMBRANE (PHOBIUS); NON_CYTOPLASMIC_DOMAIN (PHOBIUS); NON_CYTOPLASMIC_DOMAIN (PHOBIUS); TRANSMEMBRANE (PHOBIUS); CYTOPLASMIC_DOMAIN (PHOBIUS); TRANSMEMBRANE (PHOBIUS); TRANS…	ec:2.4.1.16-synthase;ec:2.4.1	Amino sugar and nucleotide sugar metabolism	transferase activity, transferring glycosyl groups;biosynthetic process	1027	Chitin_synth_1N|Chitin_synth_1|Chitin_synth_2|Glyco_trans_2_3	CAG81500.1	1076	Chitin_synth_1N|Chitin_synth_1	Yarrowia lipolytica CLIB122 CLIB99	GT2	NO	YES		Q6C7R6
jgi|Lipst1_1|70051|fgenesh1_kg.4_#_513_#_Locus3711v1rpkm43.40	#NAME?	1102	20	4.36e-99	0.48	6	P:biological_process; P:signal transduction; F:kinase activity; F:signal transducer activity; C:cellular_component; F:molecular_function	(2.7) Transferring phosphorous-containing groups; (2.7) Transferring phosphorous-containing groups	Coil (COILS); IPR004358 (PRINTS); IPR003594 (SMART); IPR003661 (SMART); IPR000014 (SMART); IPR001789 (SMART); IPR003661 (G3DSA:1.10.287.GENE3D); IPR003661 (PFAM); IPR003594 (G3DSA:3.30.565.GENE3D); IPR003594 (PFAM); IPR001789 (PFAM); IPR013656 (PFAM); G3DSA:3.30.450.20 (GENE3D); IPR000014 (TIGRFAM); IPR013655 (PFAM); IPR029016 (G3DSA:3.30.450.GENE3D); G3DSA:3.40.50.2300 (GENE3D); PTHR24423 (PANTH…	ec:2.7.3;ec:2.7.13.3		biological_process;signal transduction;kinase activity;signal transducer activity;cellular_component;molecular_function	1102	HATPase_c|Response_reg	NP_810096.1	1350	Glyco_tranf_2_3|HisKA|HATPase_c|Response_reg	Bacteroides thetaiotaomicron VPI-5482	GT2	NO	YES		Q8A8I4
jgi|Lipst1_1|4022|gm1.4022_g	histidine kinase hhk2p	1987	20	0	0.58	7	P:biological_process; P:signal transduction; P:cellular nitrogen compound metabolic process; P:biosynthetic process; C:cellular_component; F:kinase activity; F:signal transducer activity; F:molecular_function	(2.7) Transferring phosphorous-containing groups; (2.7) Transferring phosphorous-containing groups	Coil (COILS); IPR004358 (PRINTS); IPR003661 (SMART); IPR003594 (SMART); IPR000014 (SMART); IPR001610 (SMART); IPR001789 (SMART); IPR013655 (PFAM); IPR003661 (G3DSA:1.10.287.GENE3D); IPR003594 (G3DSA:3.30.565.GENE3D); IPR013767 (PFAM); IPR001789 (PFAM); IPR003594 (PFAM); G3DSA:3.30.450.20 (GENE3D); IPR003661 (PFAM); IPR000014 (TIGRFAM); G3DSA:3.40.50.2300 (GENE3D); PTHR24423 (PANTHER); PTHR24423:S…	ec:2.7.3;ec:2.7.13.3		biological_process;signal transduction;cellular nitrogen compound metabolic process;biosynthetic process;cellular_component;kinase activity;signal transducer activity;molecular_function	1987	PAS|PAS_9|PAS_3|HisKA|HATPase_c|Response_reg	NP_810096.1	1350	Glyco_tranf_2_3|HisKA|HATPase_c|Response_reg	Bacteroides thetaiotaomicron VPI-5482	GT2	NO	NO		Q8A8I4
jgi|Lipst1_1|88298|estExt_Genewise1.C_160076	histidine kinase osmosensor that regulates a map kinase cascade	999	20	0	0.84	16	P:biological_process; C:cytoplasm; P:signal transduction; F:ion binding; P:cellular protein modification process; P:cellular nitrogen compound metabolic process; P:biosynthetic process; C:cellular_component; F:kinase activity; F:signal transducer activity; P:response to stress; P:growth	(2.7) Transferring phosphorous-containing groups; (2.7) Transferring phosphorous-containing groups	IPR004358 (PRINTS); IPR003594 (SMART); IPR001789 (SMART); IPR003660 (SMART); IPR003661 (SMART); G3DSA:3.40.50.2300 (GENE3D); IPR003660 (PFAM); IPR003594 (PFAM); IPR001789 (PFAM); IPR003661 (G3DSA:1.10.287.GENE3D); IPR003661 (PFAM); IPR003594 (G3DSA:3.30.565.GENE3D); PTHR24423 (PANTHER); PTHR24423:SF410 (PANTHER); IPR003660 (PROSITE_PROFILES); IPR005467 (PROSITE_PROFILES); IPR003660 (PROSITE_PROFI…	ec:2.7.3;ec:2.7.13.3		biological_process;cytoplasm;signal transduction;ion binding;cellular protein modification process;cellular nitrogen compound metabolic process;biosynthetic process;cellular_component;kinase activity;signal transducer activity;response to stress;growth	999	HisKA|HATPase_c|Response_reg	NP_810096.1	1350	Glyco_tranf_2_3|HisKA|HATPase_c|Response_reg	Bacteroides thetaiotaomicron VPI-5482	GT2	NO	NO		Q8A8I4
jgi|Lipst1_1|65208|fgenesh1_pg.11_#_98	histidine kinase osmosensor that regulates a map kinase cascade	1138	20	1.91e-122	0.5	5	P:biological_process; P:signal transduction; F:kinase activity; F:signal transducer activity; C:cellular_component	(2.7) Transferring phosphorous-containing groups; (2.7) Transferring phosphorous-containing groups	Coil (COILS); IPR004358 (PRINTS); IPR001789 (SMART); IPR003594 (SMART); IPR003661 (SMART); IPR003661 (PFAM); IPR003594 (PFAM); IPR003661 (G3DSA:1.10.287.GENE3D); IPR003594 (G3DSA:3.30.565.GENE3D); G3DSA:3.40.50.2300 (GENE3D); IPR001789 (PFAM); PTHR24423 (PANTHER); PTHR24423:SF437 (PANTHER); NON_CYTOPLASMIC_DOMAIN (PHOBIUS); TRANSMEMBRANE (PHOBIUS); SIGNAL_PEPTIDE_H_REGION (PHOBIUS); SIGNAL_PEPTID…	ec:2.7.3;ec:2.7.13.3		biological_process;signal transduction;kinase activity;signal transducer activity;cellular_component	1138	HisKA|HATPase_c|Response_reg	NP_810096.1	1350	Glyco_tranf_2_3|HisKA|HATPase_c|Response_reg	Bacteroides thetaiotaomicron VPI-5482	GT2	NO	YES		Q8A8I4
jgi|Lipst1_1|72|gm1.72_g	serine threonine protein kinase	2408	20	0	0.47	7	P:signal transduction; P:cellular protein modification process; F:ion binding; C:cellular_component; F:kinase activity; F:signal transducer activity; F:molecular_function	(2.7) Transferring phosphorous-containing groups; (2.7) Transferring phosphorous-containing groups	Coil (COILS); IPR004358 (PRINTS); IPR003018 (SMART); IPR003594 (SMART); IPR001789 (SMART); IPR003661 (SMART); IPR002290 (SMART); IPR003594 (PFAM); G3DSA:3.40.50.2300 (GENE3D); IPR011990 (G3DSA:1.25.40.GENE3D); IPR001789 (PFAM); IPR000719 (PFAM); IPR003661 (PFAM); G3DSA:3.30.450.20 (GENE3D); IPR003661 (G3DSA:1.10.287.GENE3D); IPR029016 (G3DSA:3.30.450.GENE3D); G3DSA:1.10.510.10 (GENE3D); IPR003018…	ec:2.7.3;ec:2.7.13.3		signal transduction;cellular protein modification process;ion binding;cellular_component;kinase activity;signal transducer activity;molecular_function	2408	Pkinase|HisKA|HATPase_c|Response_reg	NP_810096.1	1350	Glyco_tranf_2_3|HisKA|HATPase_c|Response_reg	Bacteroides thetaiotaomicron VPI-5482	GT2	NO	NO		Q8A8I4
jgi|Lipst1_1|101997|fgenesh1_pm.1_#_641	chitin synthase	1768	20	0	0.69	6	F:DNA binding; F:transferase activity, transferring glycosyl groups; C:cytoskeleton; F:ion binding; C:protein complex; F:molecular_function	(3.6) Acting on acid anhydrides; (3.6) Acting on acid anhydrides	IPR001609 (SMART); IPR029044 (G3DSA:3.90.550.GENE3D); IPR014876 (PFAM); IPR001609 (PFAM); IPR027417 (G3DSA:3.40.50.GENE3D); IPR001199 (PFAM); IPR001199 (G3DSA:3.10.120.GENE3D); IPR009057 (G3DSA:1.10.10.GENE3D); PF03142 (PFAM); PTHR22914:SF18 (PANTHER); IPR004835 (PANTHER); NON_CYTOPLASMIC_DOMAIN (PHOBIUS); NON_CYTOPLASMIC_DOMAIN (PHOBIUS); TRANSMEMBRANE (PHOBIUS); CYTOPLASMIC_DOMAIN (PHOBIUS); TR…	ec:3.6.1;ec:3.6.1.15-phosphatase	Purine metabolism;Thiamine metabolism	DNA binding;transferase activity, transferring glycosyl groups;cytoskeleton;ion binding;protein complex;molecular_function	1768	Myosin_head|Chitin_synth_2|Glyco_tranf_2_3|Glyco_trans_2_3|DEK_C	AEO67085.1	1884	Myosin_head|Chitin_synth_2|DEK_C	Thielavia terrestris NRRL 8126	GT2	NO	YES
jgi|Lipst1_1|141771|CE20654_29910	chitin synthase	1576	20	0	0.61	5	F:transferase activity, transferring glycosyl groups; C:cytoskeleton; F:ion binding; C:protein complex; F:molecular_function	(3.6) Acting on acid anhydrides; (3.6) Acting on acid anhydrides	PF03142 (PFAM); IPR001609 (PFAM); IPR029044 (G3DSA:3.90.550.GENE3D); IPR001199 (G3DSA:3.10.120.GENE3D); IPR001199 (PFAM); IPR004835 (PANTHER); PTHR22914:SF13 (PANTHER); TRANSMEMBRANE (PHOBIUS); TRANSMEMBRANE (PHOBIUS); NON_CYTOPLASMIC_DOMAIN (PHOBIUS); TRANSMEMBRANE (PHOBIUS); NON_CYTOPLASMIC_DOMAIN (PHOBIUS); TRANSMEMBRANE (PHOBIUS); NON_CYTOPLASMIC_DOMAIN (PHOBIUS); TRANSMEMBRANE (PHOBIUS); CYT…	ec:3.6.1;ec:3.6.1.15-phosphatase	Purine metabolism;Thiamine metabolism	transferase activity, transferring glycosyl groups;cytoskeleton;ion binding;protein complex;molecular_function	1576	Chitin_synth_2|Glyco_tranf_2_3|Glyco_trans_2_3	XP_504258.1	1712	Myosin_head|Chitin_synth_2	Yarrowia lipolytica W29	GT2	NO	YES
jgi|Lipst1_1|2211|gm1.2211_g	class v myosin	1567	20	0	0.74	4	C:cytoskeleton; F:ion binding; C:protein complex; F:cytoskeletal protein binding; F:molecular_function	(3.6) Acting on acid anhydrides; (3.6) Acting on acid anhydrides	Coil (COILS); Coil (COILS); Coil (COILS); IPR001609 (PRINTS); IPR001609 (SMART); IPR000048 (SMART); G3DSA:1.20.5.190 (GENE3D); IPR018444 (PFAM); IPR001609 (PFAM); IPR000048 (PFAM); IPR004009 (PFAM); IPR027417 (G3DSA:3.40.50.GENE3D); PTHR13140 (PANTHER); PTHR13140:SF191 (PANTHER); IPR000048 (PROSITE_PROFILES); IPR000048 (PROSITE_PROFILES); IPR000048 (PROSITE_PROFILES); IPR001609 (PROSITE_PROFILES)…	ec:3.6.1;ec:3.6.1.15-phosphatase	Purine metabolism;Thiamine metabolism	cytoskeleton;ion binding;protein complex;cytoskeletal protein binding;molecular_function	1567	Myosin_head|DIL	CBQ73600.1	2019	Myosin_head|Chitin_synth_2	Sporisorium reilianum SRZ2	GT2	NO	NO
jgi|Lipst1_1|1204|gm1.1204_g	myosin i myo5	1275	20	0	0.74	4	C:cytoskeleton; F:ion binding; C:protein complex; F:molecular_function	(3.6) Acting on acid anhydrides; (3.6) Acting on acid anhydrides	IPR001609 (PRINTS); IPR001452 (SMART); IPR001609 (SMART); IPR027417 (G3DSA:3.40.50.GENE3D); G3DSA:2.30.30.40 (GENE3D); G3DSA:2.30.30.40 (GENE3D); IPR010926 (PFAM); IPR001609 (PFAM); IPR001452 (PFAM); PTHR13140:SF31 (PANTHER); PTHR13140 (PANTHER); IPR001452 (PROSITE_PROFILES); IPR001609 (PROSITE_PROFILES); IPR027417 (SUPERFAMILY); IPR001452 (SUPERFAMILY)	ec:3.6.1;ec:3.6.1.15-phosphatase	Purine metabolism;Thiamine metabolism	cytoskeleton;ion binding;protein complex;molecular_function	1275	Myosin_head|Myosin_TH1|SH3_1	CBQ73600.1	2019	Myosin_head|Chitin_synth_2	Sporisorium reilianum SRZ2	GT2	NO	NO
jgi|Lipst1_1|240041|CE118924_29026	myosin type ii heavy chain	939	20	0	0.75	4	C:cytoskeleton; F:ion binding; C:protein complex; F:molecular_function	(3.6) Acting on acid anhydrides; (3.6) Acting on acid anhydrides	Coil (COILS); Coil (COILS); Coil (COILS); IPR001609 (PRINTS); IPR001609 (SMART); IPR027401 (G3DSA:4.10.270.GENE3D); IPR001609 (PFAM); PTHR13140 (PANTHER); PTHR13140:SF364 (PANTHER); IPR000048 (PROSITE_PROFILES); IPR001609 (PROSITE_PROFILES); IPR027417 (SUPERFAMILY)	ec:3.6.1;ec:3.6.1.15-phosphatase	Purine metabolism;Thiamine metabolism	cytoskeleton;ion binding;protein complex;molecular_function	939	Myosin_head	CBQ73600.1	2019	Myosin_head|Chitin_synth_2	Sporisorium reilianum SRZ2	GT2	NO	NO
jgi|Lipst1_1|87597|estExt_Genewise1.C_140183	dtdp-glucose -dehydratase	393	20	2.96e-168	0.75	5	P:small molecule metabolic process; F:lyase activity; P:cellular nitrogen compound metabolic process; F:molecular_function	(4.2) Carbon-oxygen lyases	G3DSA:3.90.25.10 (GENE3D); IPR016040 (G3DSA:3.40.50.GENE3D); IPR001509 (PFAM); PTHR10366 (PANTHER); IPR005888 (PTHR10366:PANTHER); SSF51735 (SUPERFAMILY)	ec:4.2.1.46-4,6-dehydratase	Polyketide sugar unit biosynthesis;Streptomycin biosynthesis;Biosynthesis of vancomycin group antibiotics	small molecule metabolic process;lyase activity;cellular nitrogen compound metabolic process;molecular_function	393	RmlD_sub_bind|3Beta_HSD|NAD_binding_4	ABJ81659.1	664	Epimerase|Glycos_transf_2	Solibacter usitatus Ellin6076	GT2	NO	NO		Q02BA7
jgi|Lipst1_1|75887|fgenesh1_kg.15_#_256_#_Locus608v1rpkm270.81	gal10p	356	20	2.93e-165	0.77	14	P:carbohydrate metabolic process; P:biological_process; P:catabolic process; C:cytosol; F:molecular_function; P:response to stress; P:growth; F:isomerase activity	(5.1) Racemases and epimerases; (5.1) Racemases and epimerases	IPR016040 (G3DSA:3.40.50.GENE3D); IPR005886 (TIGRFAM); G3DSA:3.90.25.10 (GENE3D); IPR001509 (PFAM); IPR025308 (PFAM); IPR005886 (PTHR10366:PANTHER); PTHR10366 (PANTHER); SSF51735 (SUPERFAMILY)	ec:5.1.3.3-1-epimerase;ec:5.1.3.2-4-epimerase	Glycolysis / Gluconeogenesis;Galactose metabolismAmino sugar and nucleotide sugar metabolism;Galactose metabolism	carbohydrate metabolic process;biological_process;catabolic process;cytosol;molecular_function;response to stress;growth;isomerase activity	356	Polysacc_synt_2|3Beta_HSD|Epimerase_Csub	ACU69922.1	637	Epimerase|Glycos_transf_2	Catenulispora acidiphila DSM 44928	GT2	NO	NO		C7Q462
jgi|Lipst1_1|265581|CE144464_49611	ynl247w-like protein	703	20	0	0.71	4	F:ion binding; P:tRNA metabolic process; P:cellular amino acid metabolic process; F:ligase activity; P:translation	(6.1) Forming carbon-oxygen bonds; (6.1) Forming carbon-oxygen bonds	Coil (COILS); Coil (COILS); IPR024909 (PRINTS); G3DSA:1.20.120.640 (GENE3D); IPR015803 (TIGRFAM); IPR014729 (G3DSA:3.40.50.GENE3D); IPR024909 (PFAM); PTHR10890:SF3 (PANTHER); IPR024909 (PANTHER); IPR009080 (SUPERFAMILY); SSF52374 (SUPERFAMILY)	ec:6.1.1;ec:6.1.1.16-ligase	Aminoacyl-tRNA biosynthesis	ion binding;tRNA metabolic process;cellular amino acid metabolic process;ligase activity;translation	703	tRNA-synt_1e|tRNA-synt_1e	ABZ10271.1	767	tRNA-synt_1e|Glycos_transf_2	uncultured marine microorganism HF4000_APKG10K24	GT2	NO	YES		B3TCG2
jgi|Lipst1_1|2524|gm1.2524_g	acetyl-coenzyme a synthetase	679	20	0	0.84	6	P:small molecule metabolic process; P:sulfur compound metabolic process; P:cofactor metabolic process; F:ion binding; P:biosynthetic process; F:ligase activity	(6.2) Forming carbon-sulfur bonds	IPR025110 (PFAM); G3DSA:2.30.38.10 (GENE3D); G3DSA:3.30.300.30 (GENE3D); G3DSA:3.40.50.980 (GENE3D); IPR011904 (TIGRFAM); IPR000873 (PFAM); G3DSA:3.40.50.980 (GENE3D); PTHR24095 (PANTHER); PTHR24095:SF96 (PANTHER); IPR020845 (PROSITE_PATTERNS); SSF56801 (SUPERFAMILY)	ec:6.2.1.1-ligase	Carbon fixation pathways in prokaryotes;Pyruvate metabolism;Methane metabolism;Glycolysis / Gluconeogenesis;Propanoate metabolism	small molecule metabolic process;sulfur compound metabolic process;cofactor metabolic process;ion binding;biosynthetic process;ligase activity	679	DUF3448|AMP-binding|DUF4009	AFY93865.1	2649	Glycos_transf_2|AMP-binding|AMP-binding_C|ketoacyl-synt|Ketoacyl-synt_C|Acyl_transf_1|Aminotran_3	Chamaesiphon minutus PCC 6605	GT2	NO	NO
jgi|Lipst1_1|410|gm1.410_g	acetoacetate- ligase	677	20	0	0.69	2	P:lipid metabolic process; F:ligase activity	(6.2) Forming carbon-sulfur bonds	G3DSA:3.30.300.30 (GENE3D); IPR000873 (PFAM); IPR005914 (TIGRFAM); G3DSA:3.40.50.980 (GENE3D); IPR025110 (PFAM); G3DSA:3.40.50.980 (GENE3D); PTHR24095:SF46 (PANTHER); PTHR24095 (PANTHER); IPR020845 (PROSITE_PATTERNS); SSF56801 (SUPERFAMILY)	ec:6.2.1.16-ligase	Valine, leucine and isoleucine degradation;Butanoate metabolism	lipid metabolic process;ligase activity	677	AMP-binding	AFY93865.1	2649	Glycos_transf_2|AMP-binding|AMP-binding_C|ketoacyl-synt|Ketoacyl-synt_C|Acyl_transf_1|Aminotran_3	Chamaesiphon minutus PCC 6605	GT2	NO	NO
jgi|Lipst1_1|73882|fgenesh1_kg.10_#_310_#_Locus1433v1rpkm127.34	ornithine aminotransferase	437	20	0	0.82	2	F:ion binding; F:molecular_function	-	IPR005814 (PIRSF); IPR005814 (PFAM); IPR015422 (G3DSA:3.90.1150.GENE3D); IPR015421 (G3DSA:3.40.640.GENE3D); IPR010164 (TIGRFAM); IPR010164 (PTHR11986:PANTHER); IPR005814 (PANTHER); IPR005814 (PROSITE_PATTERNS); IPR015424 (SUPERFAMILY)			ion binding;molecular_function	437	Aminotran_3	AFY93865.1	2649	Glycos_transf_2|AMP-binding|AMP-binding_C|ketoacyl-synt|Ketoacyl-synt_C|Acyl_transf_1|Aminotran_3	Chamaesiphon minutus PCC 6605	GT2	NO	NO
jgi|Lipst1_1|69030|fgenesh1_kg.3_#_278_#_Locus2902v1rpkm62.13	response regulator receiver skn7p	466	20	2.93e-110	0.56	10	F:DNA binding; C:nucleus; P:signal transduction; F:nucleic acid binding transcription factor activity; P:cellular nitrogen compound metabolic process; P:biosynthetic process; F:signal transducer activity; P:response to stress	-	IPR000232 (PRINTS); IPR001789 (SMART); IPR000232 (SMART); IPR011991 (G3DSA:1.10.10.GENE3D); G3DSA:3.40.50.2300 (GENE3D); IPR000232 (PFAM); IPR001789 (PFAM); IPR027718 (PTHR10015:PANTHER); IPR027725 (PANTHER); IPR000232 (PROSITE_PATTERNS); IPR001789 (PROSITE_PROFILES); IPR011006 (SUPERFAMILY); SSF46785 (SUPERFAMILY)			DNA binding;nucleus;signal transduction;nucleic acid binding transcription factor activity;cellular nitrogen compound metabolic process;biosynthetic process;signal transducer activity;response to stress	466	HSF_DNA-bind|Response_reg	NP_810096.1	1350	Glyco_tranf_2_3|HisKA|HATPase_c|Response_reg	Bacteroides thetaiotaomicron VPI-5482	GT2	NO	NO		Q8A8I4
jgi|Lipst1_1|74717|fgenesh1_kg.12_#_196_#_Locus4248v1rpkm34.20	peroxisomal-coenzyme a synthetase	519	20	0	0.7	2	P:biological_process; F:molecular_function	-	G3DSA:2.30.38.10 (GENE3D); IPR025110 (PFAM); IPR000873 (PFAM); G3DSA:3.40.50.980 (GENE3D); G3DSA:3.30.300.30 (GENE3D); G3DSA:3.40.50.980 (GENE3D); PTHR24095 (PANTHER); IPR020845 (PROSITE_PATTERNS); SSF56801 (SUPERFAMILY)			biological_process;molecular_function	519	AMP-binding	AFY93865.1	2649	Glycos_transf_2|AMP-binding|AMP-binding_C|ketoacyl-synt|Ketoacyl-synt_C|Acyl_transf_1|Aminotran_3	Chamaesiphon minutus PCC 6605	GT2	NO	NO
jgi|Lipst1_1|1274|gm1.1274_g	acetylornithine aminotransferase	475	20	0	0.74	3	F:ion binding; P:cellular amino acid metabolic process; F:molecular_function	-	Coil (COILS); IPR005814 (PIRSF); IPR015422 (G3DSA:3.90.1150.GENE3D); IPR005814 (PFAM); IPR004636 (TIGRFAM); IPR015421 (G3DSA:3.40.640.GENE3D); IPR005814 (PANTHER); PTHR11986:SF23 (PANTHER); IPR005814 (PROSITE_PATTERNS); IPR004636 (HAMAP); IPR015424 (SUPERFAMILY)			ion binding;cellular amino acid metabolic process;molecular_function	475	Aminotran_3	AFY93865.1	2649	Glycos_transf_2|AMP-binding|AMP-binding_C|ketoacyl-synt|Ketoacyl-synt_C|Acyl_transf_1|Aminotran_3	Chamaesiphon minutus PCC 6605	GT2	NO	NO
jgi|Lipst1_1|37982|gw1.7.414.1	chitin synthase 4	1156	20	0	0.71	2	F:transferase activity, transferring glycosyl groups; F:molecular_function	-	IPR001199 (PFAM); PF03142 (PFAM); IPR029044 (G3DSA:3.90.550.GENE3D); PTHR22914:SF10 (PANTHER); IPR004835 (PANTHER); TRANSMEMBRANE (PHOBIUS); NON_CYTOPLASMIC_DOMAIN (PHOBIUS); NON_CYTOPLASMIC_DOMAIN (PHOBIUS); CYTOPLASMIC_DOMAIN (PHOBIUS); TRANSMEMBRANE (PHOBIUS); CYTOPLASMIC_DOMAIN (PHOBIUS); CYTOPLASMIC_DOMAIN (PHOBIUS); TRANSMEMBRANE (PHOBIUS); TRANSMEMBRANE (PHOBIUS); TRANSMEMBRANE (PHOBIUS); …			transferase activity, transferring glycosyl groups;molecular_function	1156	Chitin_synth_2|Glyco_tranf_2_3|Glyco_trans_2_3	CAB41410.1	1243	Chitin_synth_2	Tuber magnatum	GT2	NO	YES		Q9UVG1
jgi|Lipst1_1|88614|estExt_Genewise1.C_170050	dolichol-phosphate mannosyltransferase	260	20	1.55e-118	0.77	4	P:carbohydrate metabolic process; F:transferase activity, transferring glycosyl groups; C:mitochondrion; P:cellular protein modification process; P:biosynthetic process; C:cellular_component	-	IPR001173 (PFAM); IPR029044 (G3DSA:3.90.550.GENE3D); PTHR10859 (PANTHER); PTHR10859:SF37 (PANTHER); NON_CYTOPLASMIC_DOMAIN (PHOBIUS); CYTOPLASMIC_DOMAIN (PHOBIUS); TRANSMEMBRANE (PHOBIUS); IPR029044 (SUPERFAMILY); TMhelix (TMHMM)			carbohydrate metabolic process;transferase activity, transferring glycosyl groups;mitochondrion;cellular protein modification process;biosynthetic process;cellular_component	260	Glycos_transf_2	CCH63013.1	279	Glycos_transf_2	Tetrapisispora blattae CBS 6284 type strain:CBS 6284	GT2	YES	YES
jgi|Lipst1_1|55159|e_gw1.8.299.1	dolichyl-phosphate beta-glucosyltransferase	348	20	1.02e-105	0.67	1	F:molecular_function	-	IPR001173 (PFAM); IPR029044 (G3DSA:3.90.550.GENE3D); PTHR10859 (PANTHER); SIGNAL_PEPTIDE (PHOBIUS); SIGNAL_PEPTIDE_N_REGION (PHOBIUS); SIGNAL_PEPTIDE_H_REGION (PHOBIUS); NON_CYTOPLASMIC_DOMAIN (PHOBIUS); SIGNAL_PEPTIDE_C_REGION (PHOBIUS); SignalP-TM (SIGNALP_EUK); IPR029044 (SUPERFAMILY); TMhelix (TMHMM)			molecular_function	348	Glyco_tranf_2_3|Glycos_transf_2	XP_502468.1	338	Glycos_transf_2	Yarrowia lipolytica W29	GT2	NO	YES
jgi|Lipst1_1|78301|estExt_Genewise1.C_2_t10232	glycosyltransferase family 2 protein	530	20	0	0.75	1	F:transferase activity, transferring glycosyl groups	-	PF03142 (PFAM); PTHR22914:SF16 (PANTHER); IPR004835 (PANTHER); NON_CYTOPLASMIC_DOMAIN (PHOBIUS); TRANSMEMBRANE (PHOBIUS); CYTOPLASMIC_DOMAIN (PHOBIUS); TRANSMEMBRANE (PHOBIUS); TRANSMEMBRANE (PHOBIUS); TRANSMEMBRANE (PHOBIUS); NON_CYTOPLASMIC_DOMAIN (PHOBIUS); CYTOPLASMIC_DOMAIN (PHOBIUS); NON_CYTOPLASMIC_DOMAIN (PHOBIUS); IPR029044 (SUPERFAMILY); TMhelix (TMHMM); TMhelix (TMHMM); TMhelix (TMHMM)…			transferase activity, transferring glycosyl groups	530	Glyco_trans_2_3	AEO67023.1	805	Chitin_synth_2	Thielavia terrestris NRRL 8126	GT2	NO	NO
jgi|Lipst1_1|3273|gm1.3273_g	ketoacyl synthase domain-containing protein	446	20	0	0.74	2	P:small molecule metabolic process; F:transferase activity, transferring acyl groups; P:lipid metabolic process; P:biosynthetic process	-	IPR017568 (PIRSF); IPR020841 (SMART); IPR014030 (PFAM); IPR014031 (PFAM); IPR016038 (G3DSA:3.40.47.GENE3D); IPR017568 (TIGRFAM); IPR016038 (G3DSA:3.40.47.GENE3D); PTHR11712 (PANTHER); IPR018201 (PROSITE_PATTERNS); SIGNAL_PEPTIDE (PHOBIUS); SIGNAL_PEPTIDE_C_REGION (PHOBIUS); NON_CYTOPLASMIC_DOMAIN (PHOBIUS); SIGNAL_PEPTIDE_N_REGION (PHOBIUS); SIGNAL_PEPTIDE_H_REGION (PHOBIUS); SignalP-noTM (SIGNAL…			small molecule metabolic process;transferase activity, transferring acyl groups;lipid metabolic process;biosynthetic process	446	ketoacyl-synt|Ketoacyl-synt_C	AFY93865.1	2649	Glycos_transf_2|AMP-binding|AMP-binding_C|ketoacyl-synt|Ketoacyl-synt_C|Acyl_transf_1|Aminotran_3	Chamaesiphon minutus PCC 6605	GT2	NO	NO
jgi|Lipst1_1|5216|gm1.5216_g	peroxisomal amp binding enzyme	545	20	4.14e-144	0.59	2	P:biological_process; F:molecular_function	-	G3DSA:3.40.50.980 (GENE3D); G3DSA:3.40.50.980 (GENE3D); IPR025110 (PFAM); G3DSA:3.30.300.30 (GENE3D); IPR000873 (PFAM); G3DSA:2.30.38.10 (GENE3D); PTHR24095:SF152 (PANTHER); PTHR24095 (PANTHER); IPR020845 (PROSITE_PATTERNS); SignalP-TM (SIGNALP_GRAM_POSITIVE); SSF56801 (SUPERFAMILY)			biological_process;molecular_function	545	AMP-binding	AFY93865.1	2649	Glycos_transf_2|AMP-binding|AMP-binding_C|ketoacyl-synt|Ketoacyl-synt_C|Acyl_transf_1|Aminotran_3	Chamaesiphon minutus PCC 6605	GT2	NO	NO
jgi|Lipst1_1|115810|estExt_fgenesh1_pm.C_3_t10007	polyketide synthase	2219	20	0	0.6	2	P:biological_process; F:molecular_function	-	IPR020801 (SMART); IPR020841 (SMART); IPR014031 (PFAM); IPR013217 (PFAM); IPR016038 (G3DSA:3.40.47.GENE3D); IPR014043 (PFAM); IPR029063 (G3DSA:3.40.50.GENE3D); IPR001227 (G3DSA:3.40.366.GENE3D); IPR016038 (G3DSA:3.40.47.GENE3D); IPR009081 (G3DSA:1.10.1200.GENE3D); IPR016040 (G3DSA:3.40.50.GENE3D); IPR014030 (PFAM); PTHR11712 (PANTHER); PTHR11712:SF235 (PANTHER); IPR006162 (PROSITE_PATTERNS); IPR0…			biological_process;molecular_function	2219	ketoacyl-synt|Ketoacyl-synt_C|Acyl_transf_1|Methyltransf_31|Methyltransf_12	AFY93865.1	2649	Glycos_transf_2|AMP-binding|AMP-binding_C|ketoacyl-synt|Ketoacyl-synt_C|Acyl_transf_1|Aminotran_3	Chamaesiphon minutus PCC 6605	GT2	NO	YES
jgi|Lipst1_1|61583|fgenesh1_pg.3_#_7	polyketide synthase	1901	20	0	0.56	3	P:biological_process; F:oxidoreductase activity; F:molecular_function	-	IPR020841 (SMART); IPR020807 (SMART); IPR013968 (SMART); IPR020801 (SMART); IPR020843 (SMART); IPR029063 (G3DSA:3.40.50.GENE3D); IPR016038 (G3DSA:3.40.47.GENE3D); IPR013217 (PFAM); IPR016040 (G3DSA:3.40.50.GENE3D); IPR014043 (PFAM); IPR016040 (G3DSA:3.40.50.GENE3D); IPR016038 (G3DSA:3.40.47.GENE3D); G3DSA:3.30.70.250 (GENE3D); IPR013968 (PFAM); IPR014031 (PFAM); IPR014030 (PFAM); IPR001227 (G3DSA…			biological_process;oxidoreductase activity;molecular_function	1901	ketoacyl-synt|Ketoacyl-synt_C|Acyl_transf_1|Methyltransf_12|KR|adh_short	AFY93865.1	2649	Glycos_transf_2|AMP-binding|AMP-binding_C|ketoacyl-synt|Ketoacyl-synt_C|Acyl_transf_1|Aminotran_3	Chamaesiphon minutus PCC 6605	GT2	NO	NO
jgi|Lipst1_1|3310|gm1.3310_g	response regulator mcs4	637	20	4.33e-77	0.75	1	P:signal transduction	-	Coil (COILS); IPR001789 (SMART); G3DSA:3.40.50.2300 (GENE3D); IPR001789 (PFAM); PTHR24423:SF442 (PANTHER); PTHR24423 (PANTHER); IPR001789 (PROSITE_PROFILES); IPR011006 (SUPERFAMILY)			signal transduction	637	Response_reg	NP_810096.1	1350	Glyco_tranf_2_3|HisKA|HATPase_c|Response_reg	Bacteroides thetaiotaomicron VPI-5482	GT2	NO	NO		Q8A8I4
jgi|Lipst1_1|64305|fgenesh1_pg.8_#_233	udp-xylose synthase	381	20	0	0.73	2	F:molecular_function	-	IPR016040 (G3DSA:3.40.50.GENE3D); G3DSA:3.90.25.10 (GENE3D); IPR001509 (PFAM); PTHR10366:SF35 (PANTHER); PTHR10366 (PANTHER); SSF51735 (SUPERFAMILY)			molecular_function	381	Epimerase	ABJ81659.1	664	Epimerase|Glycos_transf_2	Solibacter usitatus Ellin6076	GT2	NO	NO		Q02BA7
jgi|Lipst1_1|291095|CE169978_14076	conserved hypothetical protein	367	20	2.45e-123	0.63	3	F:ion binding; P:cellular protein modification process; F:kinase activity	-	G3DSA:1.10.510.10 (GENE3D); IPR000719 (PFAM); IPR000719 (PROSITE_PROFILES); IPR011009 (SUPERFAMILY)			ion binding;cellular protein modification process;kinase activity	367	n/a	CAP69317.1	778	Glyco_transf_17	Podospora anserina S mat+	GT17	n/a	NO		B2AY43
jgi|Lipst1_1|67994|fgenesh1_kg.2_#_112_#_Locus1169v1rpkm154.78	glycosyltransferase family 15 protein	416	20	2.27e-176	0.71	3	P:carbohydrate metabolic process; F:transferase activity, transferring glycosyl groups; P:cellular protein modification process; P:biosynthetic process; C:cellular_component	(2.4) Glycosyltransferases	IPR002685 (PIRSF); IPR002685 (PFAM); IPR029044 (G3DSA:3.90.550.GENE3D); PTHR31121 (PANTHER); PTHR31121:SF6 (PANTHER); SIGNAL_PEPTIDE_N_REGION (PHOBIUS); SIGNAL_PEPTIDE (PHOBIUS); NON_CYTOPLASMIC_DOMAIN (PHOBIUS); SIGNAL_PEPTIDE_H_REGION (PHOBIUS); SIGNAL_PEPTIDE_C_REGION (PHOBIUS); SignalP-TM (SIGNALP_GRAM_POSITIVE); SignalP-noTM (SIGNALP_EUK); IPR029044 (SUPERFAMILY); TMhelix (TMHMM)	ec:2.4.1		carbohydrate metabolic process;transferase activity, transferring glycosyl groups;cellular protein modification process;biosynthetic process;cellular_component	416	Glyco_transf_15	AEO60811.1	430	Glyco_transf_15	Myceliophthora thermophila ATCC 42464	GT15	YES	YES
jgi|Lipst1_1|69607|fgenesh1_kg.4_#_69_#_Locus6461v1rpkm8.02	alpha- -mannosyltransferase	408	20	4.36e-129	0.66	3	P:carbohydrate metabolic process; F:transferase activity, transferring glycosyl groups; P:cellular protein modification process; P:biosynthetic process; C:cellular_component	(2.4) Glycosyltransferases	IPR002685 (PIRSF); IPR002685 (PFAM); IPR029044 (G3DSA:3.90.550.GENE3D); PTHR31121 (PANTHER); CYTOPLASMIC_DOMAIN (PHOBIUS); NON_CYTOPLASMIC_DOMAIN (PHOBIUS); TRANSMEMBRANE (PHOBIUS); SignalP-TM (SIGNALP_GRAM_POSITIVE); IPR029044 (SUPERFAMILY); TMhelix (TMHMM)	ec:2.4.1		carbohydrate metabolic process;transferase activity, transferring glycosyl groups;cellular protein modification process;biosynthetic process;cellular_component	408	Glyco_transf_15	CCH58987.1	425	Glyco_transf_15	Tetrapisispora blattae CBS 6284 type strain:CBS 6284	GT15	YES	YES
jgi|Lipst1_1|74562|fgenesh1_kg.12_#_41_#_Locus11945v1rpkm0.86	ktr3p	168	20	5.8e-16	0.49	3	P:carbohydrate metabolic process; F:transferase activity, transferring glycosyl groups; P:cellular protein modification process; P:biosynthetic process; C:cellular_component	(2.4) Glycosyltransferases	IPR002685 (PFAM); IPR029044 (G3DSA:3.90.550.GENE3D); PTHR31121 (PANTHER); IPR029044 (SUPERFAMILY)	ec:2.4.1		carbohydrate metabolic process;transferase activity, transferring glycosyl groups;cellular protein modification process;biosynthetic process;cellular_component	168	Glyco_transf_15	CAR23567.1	426	Glyco_transf_15	Lachancea thermotolerans CBS 6340	GT15	YES	NO
jgi|Lipst1_1|108160|fgenesh1_pm.17_#_95	alpha- -mannosyltransferase	134	20	8.21e-34	0.7	5	P:carbohydrate metabolic process; F:transferase activity, transferring glycosyl groups; P:cellular protein modification process; C:Golgi apparatus; P:biosynthetic process; C:vacuole	(2.4) Glycosyltransferases	IPR029044 (G3DSA:3.90.550.GENE3D); IPR002685 (PFAM); PTHR31121 (PANTHER); PTHR31121:SF6 (PANTHER); IPR029044 (SUPERFAMILY)	ec:2.4.1		carbohydrate metabolic process;transferase activity, transferring glycosyl groups;cellular protein modification process;Golgi apparatus;biosynthetic process;vacuole	134	Glyco_transf_15	AEY95952.1	402	Glyco_transf_15	Ashbya gossypii FDAG1	GT15	YES	NO
jgi|Lipst1_1|4409|gm1.4409_g	glycolipid 2-alpha-mannosyltransferase	403	20	7.02e-174	0.76	3	P:carbohydrate metabolic process; F:transferase activity, transferring glycosyl groups; P:cellular protein modification process; P:biosynthetic process; C:cellular_component	(2.4) Glycosyltransferases	IPR002685 (PIRSF); IPR002685 (PFAM); IPR029044 (G3DSA:3.90.550.GENE3D); PTHR31121 (PANTHER); PTHR31121:SF7 (PANTHER); NON_CYTOPLASMIC_DOMAIN (PHOBIUS); SIGNAL_PEPTIDE_N_REGION (PHOBIUS); SIGNAL_PEPTIDE_H_REGION (PHOBIUS); SIGNAL_PEPTIDE (PHOBIUS); SIGNAL_PEPTIDE_C_REGION (PHOBIUS); SignalP-TM (SIGNALP_GRAM_POSITIVE); IPR029044 (SUPERFAMILY); TMhelix (TMHMM)	ec:2.4.1		carbohydrate metabolic process;transferase activity, transferring glycosyl groups;cellular protein modification process;biosynthetic process;cellular_component	403	Glyco_transf_15	AEO62695.1	408	Glyco_transf_15	Thielavia terrestris NRRL 8126	GT15	YES	YES
jgi|Lipst1_1|104545|fgenesh1_pm.6_#_57	glycosyltransferase family 15 protein	370	20	4.8e-142	0.69	3	P:carbohydrate metabolic process; F:transferase activity, transferring glycosyl groups; P:cellular protein modification process; P:biosynthetic process; C:cellular_component	(2.4) Glycosyltransferases	IPR002685 (PIRSF); IPR002685 (PFAM); IPR029044 (G3DSA:3.90.550.GENE3D); PTHR31121:SF6 (PANTHER); PTHR31121 (PANTHER); IPR029044 (SUPERFAMILY)	ec:2.4.1		carbohydrate metabolic process;transferase activity, transferring glycosyl groups;cellular protein modification process;biosynthetic process;cellular_component	370	Glyco_transf_15	XP_500395.1	443	Glyco_transf_15	Yarrowia lipolytica W29	GT15	YES	YES
jgi|Lipst1_1|384|gm1.384_g	glycosyltransferase family 15 protein	495	20	0	0.72	3	P:carbohydrate metabolic process; F:transferase activity, transferring glycosyl groups; P:cellular protein modification process; P:biosynthetic process; C:cellular_component	(2.4) Glycosyltransferases	IPR002685 (PIRSF); IPR002685 (PFAM); IPR029044 (G3DSA:3.90.550.GENE3D); PTHR31121:SF2 (PANTHER); PTHR31121 (PANTHER); CYTOPLASMIC_DOMAIN (PHOBIUS); TRANSMEMBRANE (PHOBIUS); NON_CYTOPLASMIC_DOMAIN (PHOBIUS); IPR029044 (SUPERFAMILY); TMhelix (TMHMM)	ec:2.4.1		carbohydrate metabolic process;transferase activity, transferring glycosyl groups;cellular protein modification process;biosynthetic process;cellular_component	495	Glyco_transf_15	XP_368104.1	530	Glyco_transf_15	Magnaporthe grisea 70-15	GT15	YES	YES		G4NBZ7
jgi|Lipst1_1|48669|e_gw1.2.544.1	glycosyltransferase family 15 protein	387	20	7.16e-129	0.71	3	P:carbohydrate metabolic process; F:transferase activity, transferring glycosyl groups; P:cellular protein modification process; P:biosynthetic process; C:cellular_component	(2.4) Glycosyltransferases	IPR002685 (PIRSF); IPR029044 (G3DSA:3.90.550.GENE3D); IPR002685 (PFAM); PTHR31121 (PANTHER); IPR029044 (SUPERFAMILY)	ec:2.4.1		carbohydrate metabolic process;transferase activity, transferring glycosyl groups;cellular protein modification process;biosynthetic process;cellular_component	387	Glyco_transf_15	CAG87339.1	452	Glyco_transf_15	Debaryomyces hansenii CBS767	GT15	YES	YES		Q6BRK2
jgi|Lipst1_1|56802|e_gw1.11.123.1	glycosyltransferase family 15 protein	335	20	8.04e-143	0.72	3	P:carbohydrate metabolic process; F:transferase activity, transferring glycosyl groups; P:cellular protein modification process; P:biosynthetic process; C:cellular_component	(2.4) Glycosyltransferases	IPR002685 (PIRSF); IPR002685 (PFAM); IPR029044 (G3DSA:3.90.550.GENE3D); PTHR31121 (PANTHER); PTHR31121:SF3 (PANTHER); IPR029044 (SUPERFAMILY)	ec:2.4.1		carbohydrate metabolic process;transferase activity, transferring glycosyl groups;cellular protein modification process;biosynthetic process;cellular_component	335	Glyco_transf_15	CCE44092.1	498	Glyco_transf_15	Candida parapsilosis CDC317	GT15	YES	NO
jgi|Lipst1_1|46436|gw1.2.1377.1	wd domain-containing protein	275	20	5.68e-149	0.72	3	P:carbohydrate metabolic process; F:transferase activity, transferring glycosyl groups; P:cellular protein modification process; P:biosynthetic process; C:cellular_component	(2.4) Glycosyltransferases	IPR029044 (G3DSA:3.90.550.GENE3D); IPR002685 (PFAM); PTHR31121 (PANTHER); PTHR31121:SF7 (PANTHER); IPR029044 (SUPERFAMILY)	ec:2.4.1		carbohydrate metabolic process;transferase activity, transferring glycosyl groups;cellular protein modification process;biosynthetic process;cellular_component	275	Glyco_transf_15	CCD56949.1	472	Glyco_transf_15	Botryotinia fuckeliana	GT15	YES	NO
jgi|Lipst1_1|69109|fgenesh1_kg.3_#_357_#_Locus1553v1rpkm118.94	histone deacetylase and transcriptional regulator	279	20	8.52e-30	0.52	0	-		Coil (COILS); IPR013907 (PFAM); PTHR21964:SF8 (PANTHER); PTHR21964 (PANTHER)				279	n/a	CCA37906.1	915	Sds3|Glyco_transf_15	Pichia pastoris CBS 7435	GT15	n/a	NO
jgi|Lipst1_1|66950|fgenesh1_kg.1_#_85_#_Locus3416v1rpkm49.32	chromosome segregation protein	839	20	0	0.59	1	F:molecular_function	-	IPR001680 (SMART); IPR022100 (PFAM); IPR001680 (PFAM); IPR015943 (G3DSA:2.130.10.GENE3D); IPR015943 (G3DSA:2.130.10.GENE3D); PTHR19932 (PANTHER); IPR019775 (PROSITE_PATTERNS); IPR001680 (PROSITE_PROFILES); IPR017986 (PROSITE_PROFILES); IPR001680 (PROSITE_PROFILES); IPR017986 (SUPERFAMILY); IPR017986 (SUPERFAMILY)			molecular_function	839	n/a	CCA39958.1	1371	Glyco_transf_15|Hira	Pichia pastoris CBS 7435	GT15	n/a	NO
jgi|Lipst1_1|76332|fgenesh1_kg.17_#_71_#_Locus3502v1rpkm47.84	histone transcription regulator	953	20	0	0.6	6	C:nucleus; P:chromosome organization; P:cellular nitrogen compound metabolic process; P:biosynthetic process; F:molecular_function	-	IPR001680 (SMART); IPR011494 (PFAM); IPR015943 (G3DSA:2.130.10.GENE3D); IPR019015 (PFAM); IPR001680 (PFAM); PTHR13831 (PANTHER); PTHR13831:SF0 (PANTHER); IPR017986 (PROSITE_PROFILES); IPR001680 (PROSITE_PROFILES); IPR001680 (PROSITE_PROFILES); IPR001680 (PROSITE_PROFILES); IPR001680 (PROSITE_PROFILES); IPR017986 (SUPERFAMILY); IPR017986 (SUPERFAMILY)			nucleus;chromosome organization;cellular nitrogen compound metabolic process;biosynthetic process;molecular_function	953	Hira	CCA39958.1	1371	Glyco_transf_15|Hira	Pichia pastoris CBS 7435	GT15	NO	NO
jgi|Lipst1_1|6712|gm1.6712_g	chromatin assembly factor 1 subunit	1329	20	0	0.66	2	F:molecular_function	-	IPR001680 (SMART); IPR029052 (G3DSA:3.60.21.GENE3D); IPR001680 (PFAM); IPR015943 (G3DSA:2.130.10.GENE3D); IPR004843 (PFAM); PTHR15271 (PANTHER); NON_CYTOPLASMIC_DOMAIN (PHOBIUS); TRANSMEMBRANE (PHOBIUS); TRANSMEMBRANE (PHOBIUS); NON_CYTOPLASMIC_DOMAIN (PHOBIUS); CYTOPLASMIC_DOMAIN (PHOBIUS); IPR001680 (PROSITE_PROFILES); IPR017986 (PROSITE_PROFILES); IPR001680 (PROSITE_PROFILES); IPR001680 (PROSI…			molecular_function	1329	n/a	CCA39958.1	1371	Glyco_transf_15|Hira	Pichia pastoris CBS 7435	GT15	n/a	YES
jgi|Lipst1_1|60763|fgenesh1_pg.1_#_521	transcriptional repressor tup1	534	20	0	0.7	1	F:molecular_function	-	Coil (COILS); IPR020472 (PRINTS); IPR001680 (SMART); IPR001680 (PFAM); IPR013890 (PFAM); IPR015943 (G3DSA:2.130.10.GENE3D); PTHR22847:SF371 (PANTHER); PTHR22847 (PANTHER); IPR019775 (PROSITE_PATTERNS); IPR019775 (PROSITE_PATTERNS); IPR019775 (PROSITE_PATTERNS); IPR019775 (PROSITE_PATTERNS); IPR001680 (PROSITE_PROFILES); IPR001680 (PROSITE_PROFILES); IPR017986 (PROSITE_PROFILES); IPR001680 (PROSIT…			molecular_function	534	Tup_N	CCA39958.1	1371	Glyco_transf_15|Hira	Pichia pastoris CBS 7435	GT15	NO	NO
jgi|Lipst1_1|1009|gm1.1009_g	6-phosphogluconate dehydrogenase protein	335	20	3.58e-104	0.63	4	P:small molecule metabolic process; P:carbohydrate metabolic process; F:oxidoreductase activity; P:catabolic process; P:cofactor metabolic process; P:cellular nitrogen compound metabolic process; F:molecular_function	(1.1) Acting on the CH-OH group of donors	IPR015815 (PIRSF); IPR013328 (G3DSA:1.10.1040.GENE3D); IPR016040 (G3DSA:3.40.50.GENE3D); IPR006115 (PFAM); PTHR22981 (PANTHER); PTHR22981:SF47 (PANTHER); SSF51735 (SUPERFAMILY); IPR008927 (SUPERFAMILY)	ec:1.1.1.44-dehydrogenase (NADP+-dependent, decarboxylating)	Pentose phosphate pathway;Glutathione metabolism	small molecule metabolic process;carbohydrate metabolic process;oxidoreductase activity;catabolic process;cofactor metabolic process;cellular nitrogen compound metabolic process;molecular_function	335	NAD_binding_2	EAA57970.1	843	NAD_binding_2	Aspergillus nidulans FGSC A4	GT1	YES	NO		Q5AZU6
jgi|Lipst1_1|72473|fgenesh1_kg.7_#_658_#_Locus2364v1rpkm78.08	mgt family	434	20	2.42e-155	0.59	2	P:biological_process; F:transferase activity, transferring glycosyl groups	-	IPR002213 (PFAM); G3DSA:3.40.50.2000 (GENE3D); G3DSA:3.40.50.2000 (GENE3D); PTHR11926:SF2 (PANTHER); IPR002213 (PANTHER); SSF53756 (SUPERFAMILY)			biological_process;transferase activity, transferring glycosyl groups	434	n/a	ABK58688.1	NA	n/a	Actinomadura hibisca P157-2	GT1	n/a	n/a		A0SZV9
jgi|Lipst1_1|71460|fgenesh1_kg.6_#_368_#_Locus3400v1rpkm49.53	vacuolar protein sorting-associated protein vps13	3292	20	0	0.67	0	-		Coil (COILS); IPR009543 (PFAM); IPR026854 (PFAM); PTHR16166:SF93 (PANTHER); IPR026847 (PANTHER)				3292	Chorein_N|DUF1162	CCD49293.1	812	Glyco_transf_28	Botryotinia fuckeliana	GT1	NO	NO
jgi|Lipst1_1|74719|fgenesh1_kg.12_#_198_#_Locus1591v2rpkm15.38	udp- c transferase associated protein alg14	251	20	1.08e-41	0.59	8	C:endoplasmic reticulum membrane; C:integral component of membrane; C:membrane; C:endoplasmic reticulum; F:transferase activity; P:metabolic process; F:metal ion binding; F:catalytic activity		IPR013969 (PFAM); G3DSA:3.40.50.2000 (GENE3D); IPR013969 (PANTHER); PTHR12154:SF2 (PANTHER); CYTOPLASMIC_DOMAIN (PHOBIUS); TRANSMEMBRANE (PHOBIUS); CYTOPLASMIC_DOMAIN (PHOBIUS); NON_CYTOPLASMIC_DOMAIN (PHOBIUS); NON_CYTOPLASMIC_DOMAIN (PHOBIUS); TRANSMEMBRANE (PHOBIUS); TRANSMEMBRANE (PHOBIUS); TMhelix (TMHMM)				251	Alg14	CAG83007.1	229	Alg14	Yarrowia lipolytica CLIB122 CLIB99	GT1	YES	YES
jgi|Lipst1_1|6201|gm1.6201_g	diacylglycerol o-acyltransferase 2a	411	20	9.54e-107	0.62	1	F:transferase activity, transferring acyl groups	-	IPR007130 (PFAM); IPR007130 (PANTHER); PTHR12317:SF0 (PANTHER); CYTOPLASMIC_DOMAIN (PHOBIUS); NON_CYTOPLASMIC_DOMAIN (PHOBIUS); TRANSMEMBRANE (PHOBIUS); TRANSMEMBRANE (PHOBIUS); CYTOPLASMIC_DOMAIN (PHOBIUS); TMhelix (TMHMM)			transferase activity, transferring acyl groups	411	DAGAT	EAA58455.1	868	DAGAT	Aspergillus nidulans FGSC A4	GT1	YES	NO		C8V0F3Q5AZ47
jgi|Lipst1_1|53536|e_gw1.7.983.1	sterol 3beta-glucosyltransferase	1204	20	0	0.64	2	P:carbohydrate metabolic process; F:transferase activity, transferring glycosyl groups; P:lipid metabolic process	-	IPR001849 (SMART); IPR004182 (SMART); IPR004276 (PFAM); G3DSA:3.40.50.2000 (GENE3D); IPR002213 (PFAM); IPR004182 (PFAM); G3DSA:3.40.50.2000 (GENE3D); IPR001849 (PFAM); IPR011993 (G3DSA:2.30.29.GENE3D); IPR002213 (PANTHER); PTHR11926:SF111 (PANTHER); IPR001849 (PROSITE_PROFILES); SSF53756 (SUPERFAMILY); SSF50729 (SUPERFAMILY)			carbohydrate metabolic process;transferase activity, transferring glycosyl groups;lipid metabolic process	1204	GRAM|Glyco_transf_28	CAP81246.1	1387	PH|GRAM|Glyco_transf_28	Penicillium chrysogenum Wisconsin 54-1255	GT1	NO	YES		A7KAN4B6GYP9
jgi|Lipst1_1|5477|gm1.5477_g	udp-n-acetylglucosamine transferase subunit alg13	182	20	1.01e-22	0.51	3	P:carbohydrate metabolic process; F:transferase activity, transferring glycosyl groups; P:lipid metabolic process; F:molecular_function	-	G3DSA:3.40.50.2000 (GENE3D); IPR007235 (PFAM); PTHR12867 (PANTHER); SSF53756 (SUPERFAMILY)			carbohydrate metabolic process;transferase activity, transferring glycosyl groups;lipid metabolic process;molecular_function	182	Glyco_tran_28_C	CAG80325.1	209	Glyco_tran_28_C	Yarrowia lipolytica CLIB122 CLIB99	GT1	YES	YES
jgi|Lipst1_1|102877|fgenesh1_pm.3_#_120	guanylate kinase	189	20	1.23e-90	0.81	3	P:small molecule metabolic process; P:cellular nitrogen compound metabolic process; F:kinase activity	(2.7) Transferring phosphorous-containing groups	IPR008145 (SMART); IPR027417 (G3DSA:3.40.50.GENE3D); IPR017665 (TIGRFAM); IPR008145 (PFAM); G3DSA:3.30.63.10 (GENE3D); IPR027417 (G3DSA:3.40.50.GENE3D); PTHR23117 (PANTHER); PTHR23117:SF13 (PANTHER); IPR020590 (PROSITE_PATTERNS); IPR008144 (PROSITE_PROFILES); IPR017665 (HAMAP); IPR027417 (SUPERFAMILY)	ec:2.7.4.8-kinase	Purine metabolism	small molecule metabolic process;cellular nitrogen compound metabolic process;kinase activity	189	Guanylate_kin	CCD80792.1	611	Guanylate_kin	Schistosoma mansoni	GH99	YES	NO		C4Q1N7
jgi|Lipst1_1|6084|gm1.6084_g	oxidoreductase	245	20	3.23e-161	0.95	5	P:biological_process; F:transferase activity, transferring acyl groups; F:oxidoreductase activity	(2.3) Acyltransferases; (1.1) Acting on the CH-OH group of donors	IPR002347 (PRINTS); PF13561 (PFAM); IPR016040 (G3DSA:3.40.50.GENE3D); PTHR24322 (PANTHER); PTHR24322:SF179 (PANTHER); IPR020904 (PROSITE_PATTERNS); SSF51735 (SUPERFAMILY)	ec:1.1.1.100-reductase;ec:2.3.1.85-synthase	Biosynthesis of unsaturated fatty acids;Biotin metabolism;Fatty acid biosynthesisFatty acid biosynthesis	biological_process;transferase activity, transferring acyl groups;oxidoreductase activity	245	adh_short	EAA62552.1	1087	Glyco_hydro_92|adh_short_C2	Aspergillus nidulans FGSC A4	GH92	NO	NO		Q5B238
jgi|Lipst1_1|75992|fgenesh1_kg.16_#_37_#_Locus3740v1rpkm42.86	l-xylulose reductase	267	20	8.37e-163	0.89	9	P:biological_process; F:oxidoreductase activity; C:intracellular; F:molecular_function	(1.1) Acting on the CH-OH group of donors; (1.1) Acting on the CH-OH group of donors	IPR002347 (PRINTS); IPR016040 (G3DSA:3.40.50.GENE3D); IPR002198 (PFAM); PTHR24322 (PANTHER); PTHR24322:SF225 (PANTHER); SSF51735 (SUPERFAMILY)	ec:1.1.1.67-2-dehydrogenase;ec:1.1.1.184-reductase (NADPH)	Fructose and mannose metabolismArachidonic acid metabolism;Metabolism of xenobiotics by cytochrome P450	biological_process;oxidoreductase activity;intracellular;molecular_function	267	adh_short|adh_short_C2	EAA62552.1	1087	Glyco_hydro_92|adh_short_C2	Aspergillus nidulans FGSC A4	GH92	NO	NO		Q5B238
jgi|Lipst1_1|69020|fgenesh1_kg.3_#_268_#_Locus2280v1rpkm80.81	short-chain dehydrogenase reductase family	266	20	9.54e-91	0.69	2	P:biological_process; F:oxidoreductase activity	-	IPR002198 (PRINTS); IPR002347 (PRINTS); IPR002198 (PFAM); IPR016040 (G3DSA:3.40.50.GENE3D); PTHR24322 (PANTHER); PTHR24322:SF288 (PANTHER); SSF51735 (SUPERFAMILY)			biological_process;oxidoreductase activity	266	adh_short|adh_short_C2	EAA62552.1	1087	Glyco_hydro_92|adh_short_C2	Aspergillus nidulans FGSC A4	GH92	NO	NO		Q5B238
jgi|Lipst1_1|68342|fgenesh1_kg.2_#_460_#_Locus6109v1rpkm10.30	nad -binding protein	317	20	7.75e-124	0.7	2	P:biological_process; F:oxidoreductase activity	-	IPR002198 (PRINTS); IPR002347 (PRINTS); IPR013968 (SMART); IPR002198 (PFAM); IPR016040 (G3DSA:3.40.50.GENE3D); PTHR24316:SF269 (PANTHER); PTHR24316 (PANTHER); IPR020904 (PROSITE_PATTERNS); SSF51735 (SUPERFAMILY)			biological_process;oxidoreductase activity	317	adh_short|adh_short_C2	EAA62552.1	1087	Glyco_hydro_92|adh_short_C2	Aspergillus nidulans FGSC A4	GH92	NO	NO		Q5B238
jgi|Lipst1_1|76407|fgenesh1_kg.17_#_146_#_Locus6235v1rpkm9.38	sorbose reductase sou1	315	20	6.12e-118	0.71	2	P:biological_process; F:oxidoreductase activity	-	IPR002198 (PRINTS); IPR002347 (PRINTS); IPR002198 (PFAM); IPR016040 (G3DSA:3.40.50.GENE3D); PTHR24322 (PANTHER); PTHR24322:SF290 (PANTHER); IPR020904 (PROSITE_PATTERNS); SSF51735 (SUPERFAMILY)			biological_process;oxidoreductase activity	315	adh_short|adh_short_C2	EAA62552.1	1087	Glyco_hydro_92|adh_short_C2	Aspergillus nidulans FGSC A4	GH92	NO	NO		Q5B238
jgi|Lipst1_1|70353|fgenesh1_kg.5_#_1_#_Locus6843v1rpkm6.27	nad -binding protein	305	20	1.45e-114	0.7	2	P:biological_process; F:oxidoreductase activity	-	IPR002198 (PRINTS); IPR002347 (PRINTS); IPR016040 (G3DSA:3.40.50.GENE3D); IPR002198 (PFAM); PTHR24316 (PANTHER); PTHR24316:SF269 (PANTHER); SSF51735 (SUPERFAMILY)			biological_process;oxidoreductase activity	305	adh_short|adh_short_C2	EAA62552.1	1087	Glyco_hydro_92|adh_short_C2	Aspergillus nidulans FGSC A4	GH92	NO	NO		Q5B238
jgi|Lipst1_1|71718|fgenesh1_kg.6_#_626_#_Locus6843v1rpkm6.27	nad -binding protein	305	20	3.86e-118	0.71	2	P:biological_process; F:oxidoreductase activity	-	IPR002198 (PRINTS); IPR002347 (PRINTS); IPR016040 (G3DSA:3.40.50.GENE3D); IPR002198 (PFAM); PTHR24316 (PANTHER); PTHR24316:SF269 (PANTHER); SSF51735 (SUPERFAMILY)			biological_process;oxidoreductase activity	305	adh_short|adh_short_C2	EAA62552.1	1087	Glyco_hydro_92|adh_short_C2	Aspergillus nidulans FGSC A4	GH92	NO	NO		Q5B238
jgi|Lipst1_1|5472|gm1.5472_g	2-deoxy-d-gluconate 3-dehydrogenase	259	20	1.08e-120	0.78	2	P:biological_process; F:oxidoreductase activity	-	IPR002198 (PRINTS); IPR002347 (PRINTS); IPR002198 (PFAM); IPR016040 (G3DSA:3.40.50.GENE3D); PTHR24316:SF67 (PANTHER); PTHR24316 (PANTHER); IPR020904 (PROSITE_PATTERNS); SSF51735 (SUPERFAMILY)			biological_process;oxidoreductase activity	259	adh_short|adh_short_C2	EAA62552.1	1087	Glyco_hydro_92|adh_short_C2	Aspergillus nidulans FGSC A4	GH92	NO	NO		Q5B238
jgi|Lipst1_1|2092|gm1.2092_g	3-oxoacyl-	249	20	8.48e-119	0.79	2	P:biological_process; F:oxidoreductase activity	-	IPR002347 (PRINTS); IPR002198 (PRINTS); PF13561 (PFAM); IPR016040 (G3DSA:3.40.50.GENE3D); PTHR24322 (PANTHER); PTHR24322:SF300 (PANTHER); IPR020904 (PROSITE_PATTERNS); SSF51735 (SUPERFAMILY)			biological_process;oxidoreductase activity	249	adh_short|adh_short_C2	EAA62552.1	1087	Glyco_hydro_92|adh_short_C2	Aspergillus nidulans FGSC A4	GH92	NO	NO		Q5B238
jgi|Lipst1_1|6848|gm1.6848_g	3-oxoacyl-	256	20	1.99e-136	0.82	2	P:biological_process; F:oxidoreductase activity	-	IPR002347 (PRINTS); IPR002198 (PRINTS); IPR002198 (PFAM); IPR016040 (G3DSA:3.40.50.GENE3D); PTHR24322 (PANTHER); PTHR24322:SF268 (PANTHER); IPR020904 (PROSITE_PATTERNS); SSF51735 (SUPERFAMILY)			biological_process;oxidoreductase activity	256	adh_short|adh_short_C2	EAA62552.1	1087	Glyco_hydro_92|adh_short_C2	Aspergillus nidulans FGSC A4	GH92	NO	NO		Q5B238
jgi|Lipst1_1|301906|CE180789_88933	carbonyl reductase	278	20	1.11e-150	0.79	2	P:biological_process; F:oxidoreductase activity	-	IPR002347 (PRINTS); IPR002198 (PRINTS); IPR016040 (G3DSA:3.40.50.GENE3D); PF13561 (PFAM); PTHR24316:SF319 (PANTHER); PTHR24316 (PANTHER); IPR020904 (PROSITE_PATTERNS); SSF51735 (SUPERFAMILY)			biological_process;oxidoreductase activity	278	adh_short|adh_short_C2	EAA62552.1	1087	Glyco_hydro_92|adh_short_C2	Aspergillus nidulans FGSC A4	GH92	NO	NO		Q5B238
jgi|Lipst1_1|723|gm1.723_g	carbonyl reductase	260	20	1.14e-102	0.72	2	P:biological_process; F:oxidoreductase activity	-	IPR002347 (PRINTS); IPR002198 (PRINTS); PF13561 (PFAM); IPR016040 (G3DSA:3.40.50.GENE3D); PTHR24322 (PANTHER); PTHR24322:SF204 (PANTHER); IPR020904 (PROSITE_PATTERNS); SSF51735 (SUPERFAMILY)			biological_process;oxidoreductase activity	260	adh_short|adh_short_C2	EAA62552.1	1087	Glyco_hydro_92|adh_short_C2	Aspergillus nidulans FGSC A4	GH92	NO	NO		Q5B238
jgi|Lipst1_1|6934|gm1.6934_g	mfs transporter	250	20	3.72e-117	0.81	3	P:biological_process; F:oxidoreductase activity; F:molecular_function	-	IPR002347 (PRINTS); IPR002198 (PRINTS); IPR013968 (SMART); PF13561 (PFAM); IPR016040 (G3DSA:3.40.50.GENE3D); PTHR24322:SF228 (PANTHER); PTHR24322 (PANTHER); IPR020904 (PROSITE_PATTERNS); SIGNAL_PEPTIDE_C_REGION (PHOBIUS); SIGNAL_PEPTIDE (PHOBIUS); SIGNAL_PEPTIDE_N_REGION (PHOBIUS); SIGNAL_PEPTIDE_H_REGION (PHOBIUS); NON_CYTOPLASMIC_DOMAIN (PHOBIUS); SSF51735 (SUPERFAMILY)			biological_process;oxidoreductase activity;molecular_function	250	adh_short|KR|adh_short_C2	EAA62552.1	1087	Glyco_hydro_92|adh_short_C2	Aspergillus nidulans FGSC A4	GH92	NO	NO		Q5B238
jgi|Lipst1_1|5796|gm1.5796_g	nad -binding protein	283	20	3.34e-98	0.66	2	P:biological_process; F:oxidoreductase activity	-	IPR002198 (PRINTS); IPR002347 (PRINTS); PF13561 (PFAM); IPR016040 (G3DSA:3.40.50.GENE3D); PTHR24316:SF269 (PANTHER); PTHR24316 (PANTHER); IPR020904 (PROSITE_PATTERNS); SSF51735 (SUPERFAMILY)			biological_process;oxidoreductase activity	283	adh_short|adh_short_C2	EAA62552.1	1087	Glyco_hydro_92|adh_short_C2	Aspergillus nidulans FGSC A4	GH92	NO	NO		Q5B238
jgi|Lipst1_1|7372|gm1.7372_g	short-chain protein	271	20	0	0.75	2	P:biological_process; F:oxidoreductase activity	-	IPR002198 (PRINTS); IPR002347 (PRINTS); IPR013968 (SMART); PF13561 (PFAM); IPR016040 (G3DSA:3.40.50.GENE3D); PTHR24322 (PANTHER); PTHR24322:SF210 (PANTHER); SSF51735 (SUPERFAMILY)			biological_process;oxidoreductase activity	271	adh_short|adh_short_C2	EAA62552.1	1087	Glyco_hydro_92|adh_short_C2	Aspergillus nidulans FGSC A4	GH92	NO	NO		Q5B238
jgi|Lipst1_1|108149|fgenesh1_pm.17_#_84	sorbose reductase sou1	294	20	1.88e-104	0.69	2	P:biological_process; F:oxidoreductase activity	-	IPR002347 (PRINTS); IPR002198 (PRINTS); IPR002198 (PFAM); IPR016040 (G3DSA:3.40.50.GENE3D); PTHR24322:SF290 (PANTHER); PTHR24322 (PANTHER); IPR020904 (PROSITE_PATTERNS); SSF51735 (SUPERFAMILY)			biological_process;oxidoreductase activity	294	adh_short|adh_short_C2	EAA62552.1	1087	Glyco_hydro_92|adh_short_C2	Aspergillus nidulans FGSC A4	GH92	NO	NO		Q5B238
jgi|Lipst1_1|75724|fgenesh1_kg.15_#_93_#_Locus1504v1rpkm122.87	y3401_bacc4 ame: full=upf0303 protein bcb4264_a3401 {eco:0000255	184	20	4.82e-34	0.57	0	-		IPR005624 (PFAM); SSF143744 (SUPERFAMILY)				184	DUF336	ACN58963.1	772	CelD_N|Glyco_hydro_9|DUF336	uncultured bacterium BLR10	GH9	NO	NO		C0INS7
jgi|Lipst1_1|63148|fgenesh1_pg.5_#_479	glycoside hydrolase family 89 protein	756	20	0	0.64	1	F:molecular_function	-	IPR024240 (PFAM); IPR024732 (PFAM); IPR024733 (PFAM); IPR007781 (PANTHER); NON_CYTOPLASMIC_DOMAIN (PHOBIUS); SIGNAL_PEPTIDE_C_REGION (PHOBIUS); SIGNAL_PEPTIDE_H_REGION (PHOBIUS); SIGNAL_PEPTIDE (PHOBIUS); SIGNAL_PEPTIDE_N_REGION (PHOBIUS)			molecular_function	756	NAGLU_N|NAGLU|NAGLU_C	BAE66022.1	646	NAGLU|NAGLU_C	Aspergillus oryzae RIB40	GH89	NO	YES		Q2TXK1
jgi|Lipst1_1|108178|fgenesh1_pm.17_#_113	six-hairpin glycosidase	405	20	3.46e-144	0.62	1	F:molecular_function	-	IPR010905 (PFAM); IPR012341 (G3DSA:1.50.10.GENE3D); CYTOPLASMIC_DOMAIN (PHOBIUS); NON_CYTOPLASMIC_DOMAIN (PHOBIUS); TRANSMEMBRANE (PHOBIUS); CYTOPLASMIC_DOMAIN (PHOBIUS); TRANSMEMBRANE (PHOBIUS); IPR008928 (SUPERFAMILY)			molecular_function	405	n/a	CAG87553.1	NA	n/a	Debaryomyces hansenii CBS767	GH88	n/a	n/a		Q6BR09
jgi|Lipst1_1|118857|estExt_fgenesh1_pm.C_90106	cytosolic endo-beta-n-acetylglucosaminidase	778	20	9.82e-73	0.51	2	C:cytoplasm; F:hydrolase activity, acting on glycosyl bonds	(3.2) Glycosylases	IPR005201 (PFAM); PTHR13246:SF0 (PANTHER); PTHR13246 (PANTHER)	ec:3.2.1.96-endo-beta-N-acetylglucosaminidase	Other glycan degradation	cytoplasm;hydrolase activity, acting on glycosyl bonds	778	Glyco_hydro_85	CAC69142.1	668	Glyco_hydro_85	Wickerhamomyces anomalus CBS1982	GH85	YES	YES		Q96TW7
jgi|Lipst1_1|3459|gm1.3459_g	duf862-domain-containing protein	571	20	8.86e-174	0.62	1	P:homeostatic process	-	IPR008580 (PFAM); IPR012336 (G3DSA:3.40.30.GENE3D); IPR013766 (PFAM); IPR013535 (PFAM); PTHR12378:SF7 (PANTHER); PTHR12378 (PANTHER); IPR013535 (PROSITE_PROFILES); IPR012336 (PROSITE_PROFILES); IPR012336 (SUPERFAMILY)			homeostatic process	571	DUF862|Thioredoxin|PUL	CBH14097.1	1064	Peptidase_C97|Glyco_hydro_85	Trypanosoma brucei gambiense DAL972 Dal 927 clone 1 (MHOM/CI/86/DAL972)	GH85	NO	NO		C9ZXF3
jgi|Lipst1_1|68357|fgenesh1_kg.2_#_475_#_Locus3799v1rpkm41.80	creatinase aminopeptidase	524	20	8.97e-155	0.65	2	F:ion binding; F:peptidase activity	(3.4) Acting on peptide bonds (peptide hydrolases)	IPR007865 (SMART); IPR000994 (PFAM); IPR000994 (G3DSA:3.90.230.GENE3D); IPR007865 (PFAM); IPR029149 (G3DSA:3.40.350.GENE3D); PTHR10804:SF17 (PANTHER); PTHR10804 (PANTHER); IPR001131 (PROSITE_PATTERNS); SignalP-TM (SIGNALP_GRAM_POSITIVE); IPR028980 (SUPERFAMILY); IPR000994 (SUPERFAMILY)	ec:3.4.11		ion binding;peptidase activity	524	AMP_N|Peptidase_M24	CAZ28708.1	787	NAGidase|AMP_N|Peptidase_M24	Schistosoma mansoni	GH84	NO	NO		C4PZQ6
jgi|Lipst1_1|67425|fgenesh1_kg.1_#_560_#_Locus4272v2rpkm5.89	x-pro aminopeptidase	476	20	4.22e-174	0.68	2	F:ion binding; F:peptidase activity	(3.4) Acting on peptide bonds (peptide hydrolases)	IPR007865 (SMART); IPR000994 (PFAM); IPR029149 (G3DSA:3.40.350.GENE3D); IPR000994 (G3DSA:3.90.230.GENE3D); IPR007865 (PFAM); PTHR10804:SF17 (PANTHER); PTHR10804 (PANTHER); IPR028980 (SUPERFAMILY); IPR000994 (SUPERFAMILY)	ec:3.4.11		ion binding;peptidase activity	476	AMP_N|Peptidase_M24	CAZ28708.1	787	NAGidase|AMP_N|Peptidase_M24	Schistosoma mansoni	GH84	NO	NO		C4PZQ6
jgi|Lipst1_1|69828|fgenesh1_kg.4_#_290_#_Locus3144v1rpkm55.76	endo- -beta-glucanase engl1	825	20	0	0.62	3	P:catabolic process; P:cell wall organization or biogenesis; F:hydrolase activity, acting on glycosyl bonds	(3.2) Glycosylases; (3.2) Glycosylases	IPR005200 (PFAM); PTHR31983 (PANTHER); PTHR31983:SF0 (PANTHER); SIGNAL_PEPTIDE_C_REGION (PHOBIUS); SIGNAL_PEPTIDE (PHOBIUS); NON_CYTOPLASMIC_DOMAIN (PHOBIUS); SIGNAL_PEPTIDE_H_REGION (PHOBIUS); SIGNAL_PEPTIDE_N_REGION (PHOBIUS); SignalP-noTM (SIGNALP_EUK); SignalP-TM (SIGNALP_GRAM_POSITIVE)	ec:3.2.1;ec:3.2.1.6		catabolic process;cell wall organization or biogenesis;hydrolase activity, acting on glycosyl bonds	825	Glyco_hydro_81	XP_501038.1	949	Glyco_hydro_81	Yarrowia lipolytica W29	GH81	YES	YES
jgi|Lipst1_1|110274|estExt_fgenesh1_pg.C_4_t10193	endo- -beta-glucanase	724	20	0	0.61	3	P:catabolic process; P:cell wall organization or biogenesis; F:hydrolase activity, acting on glycosyl bonds	(3.2) Glycosylases; (3.2) Glycosylases	IPR005200 (PFAM); PTHR31983:SF0 (PANTHER); PTHR31983 (PANTHER)	ec:3.2.1;ec:3.2.1.6		catabolic process;cell wall organization or biogenesis;hydrolase activity, acting on glycosyl bonds	724	Glyco_hydro_81	CCA41032.1	722	Glyco_hydro_81	Pichia pastoris CBS 7435	GH81	YES	YES
jgi|Lipst1_1|1339|gm1.1339_g	endo- -beta-glucanase engl1	816	20	0	0.64	3	P:catabolic process; P:cell wall organization or biogenesis; F:hydrolase activity, acting on glycosyl bonds	(3.2) Glycosylases; (3.2) Glycosylases	IPR005200 (PFAM); PTHR31983:SF0 (PANTHER); PTHR31983 (PANTHER); NON_CYTOPLASMIC_DOMAIN (PHOBIUS); SIGNAL_PEPTIDE_H_REGION (PHOBIUS); SIGNAL_PEPTIDE_N_REGION (PHOBIUS); SIGNAL_PEPTIDE_C_REGION (PHOBIUS); SIGNAL_PEPTIDE (PHOBIUS); SignalP-noTM (SIGNALP_EUK); TMhelix (TMHMM)	ec:3.2.1;ec:3.2.1.6		catabolic process;cell wall organization or biogenesis;hydrolase activity, acting on glycosyl bonds	816	Glyco_hydro_81	CAH00910.1	819	Glyco_hydro_81	Kluyveromyces lactis NRRL Y-1140	GH81	YES	YES		Q6CQH5
jgi|Lipst1_1|204778|CE83661_2315	alpha-l-rhamnosidase protein	920	20	0	0.81	1	F:molecular_function	-	IPR013737 (PFAM); IPR008979 (G3DSA:2.60.120.GENE3D); IPR008902 (PFAM); IPR008928 (SUPERFAMILY)			molecular_function	920	Bac_rhamnosid_N|Bac_rhamnosid	CAK39248.1	928	Bac_rhamnosid_N|Bac_rhamnosid	Aspergillus niger CBS 513.88	GH78	YES	YES		A2QLZ4
jgi|Lipst1_1|52964|e_gw1.6.816.1	alpha-l-rhamnosidase protein	922	20	0	0.79	1	F:molecular_function	-	IPR008979 (G3DSA:2.60.120.GENE3D); IPR013737 (PFAM); IPR008902 (PFAM); IPR008928 (SUPERFAMILY)			molecular_function	922	Bac_rhamnosid_N|Bac_rhamnosid	CAK39248.1	928	Bac_rhamnosid_N|Bac_rhamnosid	Aspergillus niger CBS 513.88	GH78	YES	YES		A2QLZ4
jgi|Lipst1_1|5187|gm1.5187_g	chalcone-flavanone isomerase	327	20	3.71e-34	0.55	1	F:isomerase activity	-	IPR016087 (PFAM); NON_CYTOPLASMIC_DOMAIN (PHOBIUS); CYTOPLASMIC_DOMAIN (PHOBIUS); TRANSMEMBRANE (PHOBIUS); IPR016087 (SUPERFAMILY)			isomerase activity	327	Chalcone	CAK43282.1	1144	Chalcone	Aspergillus niger CBS 513.88	GH78	YES	NO		A2RAY6
jgi|Lipst1_1|783|gm1.783_g	glycoside hydrolase family 78 protein	681	20	0	0.59	1	F:molecular_function	-	IPR012341 (G3DSA:1.50.10.GENE3D); IPR008902 (PFAM); IPR008979 (G3DSA:2.60.120.GENE3D); IPR008928 (SUPERFAMILY)			molecular_function	681	Bac_rhamnosid	CAG87565.1	NA	n/a	Debaryomyces hansenii CBS767	GH78	n/a	n/a		Q6BR00
jgi|Lipst1_1|337729|MIX5572_219_98	tpa: alpha-rhamnosidase	922	20	0	0.74	1	F:molecular_function	-	IPR016007 (PIRSF); IPR013737 (PFAM); IPR008902 (PFAM); IPR008979 (G3DSA:2.60.120.GENE3D); IPR008928 (SUPERFAMILY)			molecular_function	922	Bac_rhamnosid_N|Bac_rhamnosid	BAE58123.1	936	Bac_rhamnosid_N|Bac_rhamnosid	Aspergillus oryzae RIB40	GH78	YES	YES		Q2UJZ2
jgi|Lipst1_1|337760|MIX5603_85_28	tpa: alpha-rhamnosidase protein	364	20	1.67e-138	0.7	2	P:metabolic process; F:catalytic activity		IPR008979 (G3DSA:2.60.120.GENE3D); IPR013737 (PFAM)				364	Bac_rhamnosid_N	CAP83098.1	934	Bac_rhamnosid_N|Bac_rhamnosid	Penicillium chrysogenum Wisconsin 54-1255	GH78	NO	NO		B6H6E6
jgi|Lipst1_1|99746|estExt_Genewise1Plus.C_140098	alcohol dehydrogenase 4	350	20	0	0.82	4	P:biological_process; F:oxidoreductase activity; C:mitochondrion; F:ion binding	(1.1) Acting on the CH-OH group of donors	IPR020843 (SMART); IPR011032 (G3DSA:3.90.180.GENE3D); IPR013149 (PFAM); IPR016040 (G3DSA:3.40.50.GENE3D); IPR013154 (PFAM); IPR002085 (PANTHER); PTHR11695:SF280 (PANTHER); IPR002328 (PROSITE_PATTERNS); SSF51735 (SUPERFAMILY); IPR011032 (SUPERFAMILY)	ec:1.1.1.1-dehydrogenase	alpha-Linolenic acid metabolism;Drug metabolism - cytochrome P450;Metabolism of xenobiotics by cytochrome P450;Naphthalene degradation;Chloroalkane and chloroalkene degradation;Glycolysis / Gluconeogenesis;Fatty acid degradation;Glycine, serine and threonine metabolism;Tyrosine metabolism;Retinol metabolism	biological_process;oxidoreductase activity;mitochondrion;ion binding	350	ADH_N|ADH_zinc_N	EAA63396.1	764	Glyco_hydro_76|ADH_N|ADH_zinc_N	Aspergillus nidulans FGSC A4	GH76	NO	NO		Q5B9F5
jgi|Lipst1_1|66535|fgenesh1_pg.16_#_151	d-xylulose reductase a	358	20	4.68e-121	0.67	9	P:small molecule metabolic process; P:carbohydrate metabolic process; P:generation of precursor metabolites and energy; F:oxidoreductase activity; P:catabolic process; F:ion binding; P:biosynthetic process; C:intracellular	(1.1) Acting on the CH-OH group of donors	IPR020843 (SMART); IPR011032 (G3DSA:3.90.180.GENE3D); IPR013149 (PFAM); IPR013154 (PFAM); IPR016040 (G3DSA:3.40.50.GENE3D); PTHR11695:SF379 (PANTHER); IPR002085 (PANTHER); IPR002328 (PROSITE_PATTERNS); IPR011032 (SUPERFAMILY); SSF51735 (SUPERFAMILY)	ec:1.1.1.14-2-dehydrogenase	Fructose and mannose metabolism;Pentose and glucuronate interconversions	small molecule metabolic process;carbohydrate metabolic process;generation of precursor metabolites and energy;oxidoreductase activity;catabolic process;ion binding;biosynthetic process;intracellular	358	ADH_N|ADH_zinc_N	EAA63396.1	764	Glyco_hydro_76|ADH_N|ADH_zinc_N	Aspergillus nidulans FGSC A4	GH76	NO	NO		Q5B9F5
jgi|Lipst1_1|2772|gm1.2772_g	formaldehyde dehydrogenase	378	20	0	0.9	3	P:small molecule metabolic process; F:oxidoreductase activity; F:ion binding	(1.1) Acting on the CH-OH group of donors	IPR020843 (SMART); IPR011032 (G3DSA:3.90.180.GENE3D); IPR016040 (G3DSA:3.40.50.GENE3D); IPR013149 (PFAM); IPR014183 (TIGRFAM); IPR013154 (PFAM); PTHR11695:SF269 (PANTHER); IPR002085 (PANTHER); IPR002328 (PROSITE_PATTERNS); IPR011032 (SUPERFAMILY); IPR011032 (SUPERFAMILY); SSF51735 (SUPERFAMILY)	ec:1.1.1.284-dehydrogenase	Methane metabolism	small molecule metabolic process;oxidoreductase activity;ion binding	378	ADH_N|ADH_zinc_N	EAA63396.1	764	Glyco_hydro_76|ADH_N|ADH_zinc_N	Aspergillus nidulans FGSC A4	GH76	NO	NO		Q5B9F5
jgi|Lipst1_1|6135|gm1.6135_g	quinone oxidoreductase protein	329	20	8.54e-116	0.7	9	C:nucleus; P:biological_process; F:RNA binding; C:cytoplasm; F:oxidoreductase activity; F:ion binding; P:response to stress	(1.3) Acting on the CH-CH group of donors; (1.6) Acting on NADH or NADPH	IPR020843 (SMART); IPR016040 (G3DSA:3.40.50.GENE3D); IPR013149 (PFAM); IPR013154 (PFAM); IPR011032 (G3DSA:3.90.180.GENE3D); PTHR11695:SF31 (PANTHER); IPR002085 (PANTHER); SSF51735 (SUPERFAMILY); IPR011032 (SUPERFAMILY)	ec:1.3.1.74;ec:1.6.5.5		nucleus;biological_process;RNA binding;cytoplasm;oxidoreductase activity;ion binding;response to stress	329	ADH_zinc_N|ADH_zinc_N_2	EAA63396.1	764	Glyco_hydro_76|ADH_N|ADH_zinc_N	Aspergillus nidulans FGSC A4	GH76	NO	NO		Q5B9F5
jgi|Lipst1_1|5459|gm1.5459_g	dcw1p	474	20	1e-161	0.66	2	P:carbohydrate metabolic process; P:catabolic process; F:hydrolase activity, acting on glycosyl bonds	(3.2) Glycosylases; (3.2) Glycosylases; (3.2) Glycosylases	IPR014480 (PIRSF); IPR005198 (PFAM); IPR012341 (G3DSA:1.50.10.GENE3D); PTHR12145 (PANTHER); PTHR12145:SF16 (PANTHER); SIGNAL_PEPTIDE (PHOBIUS); NON_CYTOPLASMIC_DOMAIN (PHOBIUS); SIGNAL_PEPTIDE_H_REGION (PHOBIUS); SIGNAL_PEPTIDE_N_REGION (PHOBIUS); CYTOPLASMIC_DOMAIN (PHOBIUS); SIGNAL_PEPTIDE_C_REGION (PHOBIUS); TRANSMEMBRANE (PHOBIUS); SignalP-TM (SIGNALP_GRAM_POSITIVE); SignalP-noTM (SIGNALP_EUK…	ec:3.2.1;ec:3.2.1.24-alpha-D-mannosidase;ec:3.2.1.101	Other glycan degradation	carbohydrate metabolic process;catabolic process;hydrolase activity, acting on glycosyl bonds	474	Glyco_hydro_76	CCD44408.1	465	Glyco_hydro_76	Botryotinia fuckeliana	GH76	YES	YES
jgi|Lipst1_1|175925|CE54808_4583	dcw1p	451	20	1.99e-167	0.67	7	P:cell division; C:cell; P:carbohydrate metabolic process; P:catabolic process; C:endoplasmic reticulum; P:cell wall organization or biogenesis; C:plasma membrane; P:growth; P:reproduction; F:hydrolase activity, acting on glycosyl bonds	(3.2) Glycosylases; (3.2) Glycosylases; (3.2) Glycosylases	IPR014480 (PIRSF); IPR012341 (G3DSA:1.50.10.GENE3D); IPR005198 (PFAM); PTHR12145:SF16 (PANTHER); PTHR12145 (PANTHER); SIGNAL_PEPTIDE_C_REGION (PHOBIUS); NON_CYTOPLASMIC_DOMAIN (PHOBIUS); SIGNAL_PEPTIDE (PHOBIUS); CYTOPLASMIC_DOMAIN (PHOBIUS); TRANSMEMBRANE (PHOBIUS); SIGNAL_PEPTIDE_N_REGION (PHOBIUS); SIGNAL_PEPTIDE_H_REGION (PHOBIUS); SignalP-noTM (SIGNALP_EUK); SignalP-TM (SIGNALP_GRAM_POSITIVE…	ec:3.2.1;ec:3.2.1.24-alpha-D-mannosidase;ec:3.2.1.101	Other glycan degradation	cell division;cell;carbohydrate metabolic process;catabolic process;endoplasmic reticulum;cell wall organization or biogenesis;plasma membrane;growth;reproduction;hydrolase activity, acting on glycosyl bonds	451	Glyco_hydro_76	CAR22623.1	461	Glyco_hydro_76	Lachancea thermotolerans CBS 6340	GH76	YES	YES
jgi|Lipst1_1|290448|CE169331_6695	likely cell wall mannosidase	409	20	1.89e-153	0.68	2	P:carbohydrate metabolic process; P:catabolic process; F:hydrolase activity, acting on glycosyl bonds	(3.2) Glycosylases; (3.2) Glycosylases; (3.2) Glycosylases	IPR014480 (PIRSF); IPR012341 (G3DSA:1.50.10.GENE3D); IPR005198 (PFAM); PTHR12145:SF16 (PANTHER); PTHR12145 (PANTHER); TRANSMEMBRANE (PHOBIUS); NON_CYTOPLASMIC_DOMAIN (PHOBIUS); CYTOPLASMIC_DOMAIN (PHOBIUS); IPR008928 (SUPERFAMILY); TMhelix (TMHMM)	ec:3.2.1;ec:3.2.1.24-alpha-D-mannosidase;ec:3.2.1.101	Other glycan degradation	carbohydrate metabolic process;catabolic process;hydrolase activity, acting on glycosyl bonds	409	Glyco_hydro_76	AEY95119.1	464	Glyco_hydro_76	Ashbya gossypii FDAG1	GH76	YES	YES
jgi|Lipst1_1|74876|fgenesh1_kg.12_#_355_#_Locus116v1rpkm1250.85	zinc-binding alcohol dehydrogenase	355	20	2.64e-126	0.68	3	P:biological_process; F:oxidoreductase activity; F:ion binding	-	IPR020843 (SMART); IPR011032 (G3DSA:3.90.180.GENE3D); IPR013149 (PFAM); IPR013154 (PFAM); IPR016040 (G3DSA:3.40.50.GENE3D); PTHR11695:SF478 (PANTHER); IPR002085 (PANTHER); IPR002328 (PROSITE_PATTERNS); SSF51735 (SUPERFAMILY); IPR011032 (SUPERFAMILY)			biological_process;oxidoreductase activity;ion binding	355	ADH_N|ADH_zinc_N	EAA63396.1	764	Glyco_hydro_76|ADH_N|ADH_zinc_N	Aspergillus nidulans FGSC A4	GH76	NO	NO		Q5B9F5
jgi|Lipst1_1|72797|fgenesh1_kg.8_#_319_#_Locus500v1rpkm328.23	d-xylulose reductase a	356	20	7.89e-159	0.75	3	P:biological_process; F:oxidoreductase activity; F:ion binding	-	IPR020843 (SMART); IPR016040 (G3DSA:3.40.50.GENE3D); IPR013154 (PFAM); IPR011032 (G3DSA:3.90.180.GENE3D); IPR013149 (PFAM); IPR002085 (PANTHER); PTHR11695:SF379 (PANTHER); IPR002328 (PROSITE_PATTERNS); SSF51735 (SUPERFAMILY); IPR011032 (SUPERFAMILY)			biological_process;oxidoreductase activity;ion binding	356	ADH_N|ADH_zinc_N	EAA63396.1	764	Glyco_hydro_76|ADH_N|ADH_zinc_N	Aspergillus nidulans FGSC A4	GH76	NO	NO		Q5B9F5
jgi|Lipst1_1|68673|fgenesh1_kg.2_#_791_#_Locus8174v1rpkm3.01	dcw1p	370	20	3.5e-89	0.65	1	F:molecular_function	-	IPR005198 (PFAM); IPR012341 (G3DSA:1.50.10.GENE3D); PTHR12145 (PANTHER); PTHR12145:SF16 (PANTHER); IPR008928 (SUPERFAMILY)			molecular_function	370	Glyco_hydro_76	CAX43402.1	465	Glyco_hydro_76	Candida dubliniensis CD36	GH76	YES	NO		B9WAI2
jgi|Lipst1_1|67856|fgenesh1_kg.1_#_991_#_Locus13814v1rpkm0.53	glycoside hydrolase family 76 protein	66	20	8.26e-14	0.64	3	C:cell; C:cellular_component; F:molecular_function	-	IPR005198 (PFAM); PTHR12145 (PANTHER); PTHR12145:SF16 (PANTHER)			cell;cellular_component;molecular_function	66	Glyco_hydro_76	ABN64791.1	469	Glyco_hydro_76	Pichia stipitis CBS 6054	GH76	YES	NO
jgi|Lipst1_1|337345|MIX5188_15_57	alcohol dehydrogenase	158	20	6.04e-30	0.61	3	P:biological_process; F:oxidoreductase activity; F:ion binding	-	IPR011032 (G3DSA:3.90.180.GENE3D); IPR013154 (PFAM); IPR002085 (PANTHER); PTHR11695:SF261 (PANTHER); IPR002328 (PROSITE_PATTERNS); IPR011032 (SUPERFAMILY)			biological_process;oxidoreductase activity;ion binding	158	n/a	EAA63396.1	764	Glyco_hydro_76|ADH_N|ADH_zinc_N	Aspergillus nidulans FGSC A4	GH76	n/a	NO		Q5B9F5
jgi|Lipst1_1|5082|gm1.5082_g	alcohol dehydrogenase	354	20	1.88e-137	0.71	3	P:biological_process; F:oxidoreductase activity; F:ion binding	-	IPR020843 (SMART); IPR013154 (PFAM); IPR013149 (PFAM); IPR011032 (G3DSA:3.90.180.GENE3D); IPR016040 (G3DSA:3.40.50.GENE3D); PTHR11695:SF478 (PANTHER); IPR002085 (PANTHER); IPR002328 (PROSITE_PATTERNS); IPR011032 (SUPERFAMILY); SSF51735 (SUPERFAMILY); TMhelix (TMHMM)			biological_process;oxidoreductase activity;ion binding	354	ADH_N|ADH_zinc_N	EAA63396.1	764	Glyco_hydro_76|ADH_N|ADH_zinc_N	Aspergillus nidulans FGSC A4	GH76	NO	NO		Q5B9F5
jgi|Lipst1_1|60818|fgenesh1_pg.1_#_576	alcohol dehydrogenase	369	20	2.69e-145	0.69	3	P:biological_process; F:oxidoreductase activity; F:ion binding	-	IPR011032 (G3DSA:3.90.180.GENE3D); IPR016040 (G3DSA:3.40.50.GENE3D); IPR013149 (PFAM); IPR013154 (PFAM); PTHR11695:SF404 (PANTHER); IPR002085 (PANTHER); IPR002328 (PROSITE_PATTERNS); SSF51735 (SUPERFAMILY); IPR011032 (SUPERFAMILY)			biological_process;oxidoreductase activity;ion binding	369	ADH_N|ADH_zinc_N	EAA63396.1	764	Glyco_hydro_76|ADH_N|ADH_zinc_N	Aspergillus nidulans FGSC A4	GH76	NO	NO		Q5B9F5
jgi|Lipst1_1|82190|estExt_Genewise1.C_5_t20461	alcohol zinc-containing	343	20	0	0.87	3	P:biological_process; F:oxidoreductase activity; F:ion binding	-	IPR011032 (G3DSA:3.90.180.GENE3D); IPR013149 (PFAM); IPR016040 (G3DSA:3.40.50.GENE3D); IPR013154 (PFAM); IPR002085 (PANTHER); PTHR11695:SF429 (PANTHER); IPR002328 (PROSITE_PATTERNS); SSF51735 (SUPERFAMILY); IPR011032 (SUPERFAMILY)			biological_process;oxidoreductase activity;ion binding	343	ADH_N|ADH_zinc_N	EAA63396.1	764	Glyco_hydro_76|ADH_N|ADH_zinc_N	Aspergillus nidulans FGSC A4	GH76	NO	NO		Q5B9F5
jgi|Lipst1_1|3740|gm1.3740_g	d-xylulose reductase a	339	20	6.61e-153	0.75	3	P:biological_process; F:oxidoreductase activity; F:ion binding	-	IPR020843 (SMART); IPR013149 (PFAM); IPR013154 (PFAM); IPR016040 (G3DSA:3.40.50.GENE3D); IPR011032 (G3DSA:3.90.180.GENE3D); IPR002085 (PANTHER); PTHR11695:SF379 (PANTHER); IPR002328 (PROSITE_PATTERNS); SSF51735 (SUPERFAMILY); IPR011032 (SUPERFAMILY)			biological_process;oxidoreductase activity;ion binding	339	ADH_N|ADH_zinc_N	EAA63396.1	764	Glyco_hydro_76|ADH_N|ADH_zinc_N	Aspergillus nidulans FGSC A4	GH76	NO	NO		Q5B9F5
jgi|Lipst1_1|107882|fgenesh1_pm.15_#_205	hydroxyacid dehydrogenase	322	20	1.09e-124	0.67	3	P:biological_process; F:oxidoreductase activity; F:ion binding	-	IPR020843 (SMART); IPR016040 (G3DSA:3.40.50.GENE3D); IPR013149 (PFAM); IPR011032 (G3DSA:3.90.180.GENE3D); IPR013154 (PFAM); IPR016040 (G3DSA:3.40.50.GENE3D); PTHR11695:SF261 (PANTHER); IPR002085 (PANTHER); IPR029752 (PROSITE_PATTERNS); IPR002328 (PROSITE_PATTERNS); IPR011032 (SUPERFAMILY); SSF51735 (SUPERFAMILY)			biological_process;oxidoreductase activity;ion binding	322	ADH_N	EAA63396.1	764	Glyco_hydro_76|ADH_N|ADH_zinc_N	Aspergillus nidulans FGSC A4	GH76	NO	NO		Q5B9F5
jgi|Lipst1_1|85650|estExt_Genewise1.C_10_t10406	hydroxyacid dehydrogenase	352	20	2.65e-126	0.65	3	P:biological_process; F:oxidoreductase activity; F:ion binding	-	IPR020843 (SMART); IPR013154 (PFAM); IPR011032 (G3DSA:3.90.180.GENE3D); IPR013149 (PFAM); IPR016040 (G3DSA:3.40.50.GENE3D); IPR002085 (PANTHER); PTHR11695:SF261 (PANTHER); IPR002328 (PROSITE_PATTERNS); IPR011032 (SUPERFAMILY); SSF51735 (SUPERFAMILY)			biological_process;oxidoreductase activity;ion binding	352	ADH_N|ADH_zinc_N	EAA63396.1	764	Glyco_hydro_76|ADH_N|ADH_zinc_N	Aspergillus nidulans FGSC A4	GH76	NO	NO		Q5B9F5
jgi|Lipst1_1|47259|e_gw1.1.138.1	l-arabinitol 4-dehydrogenase	361	20	1.14e-156	0.76	3	P:biological_process; F:oxidoreductase activity; F:ion binding	-	IPR016040 (G3DSA:3.40.50.GENE3D); IPR013154 (PFAM); IPR011032 (G3DSA:3.90.180.GENE3D); IPR013149 (PFAM); IPR002085 (PANTHER); PTHR11695:SF451 (PANTHER); SSF51735 (SUPERFAMILY); IPR011032 (SUPERFAMILY)			biological_process;oxidoreductase activity;ion binding	361	ADH_N|ADH_zinc_N	EAA63396.1	764	Glyco_hydro_76|ADH_N|ADH_zinc_N	Aspergillus nidulans FGSC A4	GH76	NO	NO		Q5B9F5
jgi|Lipst1_1|102095|fgenesh1_pm.1_#_739	mannan endo- -alpha-mannosidase	63	20	3.47e-11	0.78	1	F:molecular_function	-	IPR005198 (PFAM); PTHR12145 (PANTHER); PTHR12145:SF16 (PANTHER); IPR008928 (SUPERFAMILY)			molecular_function	63	Glyco_hydro_76	CAX43402.1	465	Glyco_hydro_76	Candida dubliniensis CD36	GH76	YES	NO		B9WAI2
jgi|Lipst1_1|60100|e_gw1.31.6.1	nadp-dependent alcohol dehydrogenase	274	20	8.96e-153	0.78	8	F:DNA binding; P:biological_process; F:oxidoreductase activity; F:nucleic acid binding transcription factor activity; F:ion binding; P:cellular nitrogen compound metabolic process; P:biosynthetic process	-	IPR013149 (PFAM); IPR011032 (G3DSA:3.90.180.GENE3D); IPR016040 (G3DSA:3.40.50.GENE3D); IPR013154 (PFAM); PTHR11695:SF340 (PANTHER); IPR002085 (PANTHER); IPR002328 (PROSITE_PATTERNS); IPR011032 (SUPERFAMILY); SSF51735 (SUPERFAMILY)			DNA binding;biological_process;oxidoreductase activity;nucleic acid binding transcription factor activity;ion binding;cellular nitrogen compound metabolic process;biosynthetic process	274	ADH_N	EAA63396.1	764	Glyco_hydro_76|ADH_N|ADH_zinc_N	Aspergillus nidulans FGSC A4	GH76	NO	NO		Q5B9F5
jgi|Lipst1_1|276347|CE155230_498	nadp-dependent alcohol dehydrogenase	332	20	3.38e-171	0.8	3	P:biological_process; F:oxidoreductase activity; F:ion binding	-	IPR020843 (SMART); IPR013154 (PFAM); IPR011032 (G3DSA:3.90.180.GENE3D); IPR013149 (PFAM); IPR016040 (G3DSA:3.40.50.GENE3D); PTHR11695:SF340 (PANTHER); IPR002085 (PANTHER); IPR002328 (PROSITE_PATTERNS); SSF51735 (SUPERFAMILY); IPR011032 (SUPERFAMILY)			biological_process;oxidoreductase activity;ion binding	332	ADH_N|ADH_zinc_N	EAA63396.1	764	Glyco_hydro_76|ADH_N|ADH_zinc_N	Aspergillus nidulans FGSC A4	GH76	NO	NO		Q5B9F5
jgi|Lipst1_1|4197|gm1.4197_g	nadp-dependent alcohol dehydrogenase 6	360	20	3.19e-167	0.77	3	P:biological_process; F:oxidoreductase activity; F:ion binding	-	IPR020843 (SMART); IPR013149 (PFAM); IPR011032 (G3DSA:3.90.180.GENE3D); IPR016040 (G3DSA:3.40.50.GENE3D); IPR013154 (PFAM); IPR002085 (PANTHER); PTHR11695:SF475 (PANTHER); IPR002328 (PROSITE_PATTERNS); SSF51735 (SUPERFAMILY); IPR011032 (SUPERFAMILY)			biological_process;oxidoreductase activity;ion binding	360	ADH_N|ADH_zinc_N	EAA63396.1	764	Glyco_hydro_76|ADH_N|ADH_zinc_N	Aspergillus nidulans FGSC A4	GH76	NO	NO		Q5B9F5
jgi|Lipst1_1|7336|gm1.7336_g	sorbitol dehydrogenase	390	20	1.25e-165	0.76	3	P:biological_process; F:oxidoreductase activity; F:ion binding	-	IPR011032 (G3DSA:3.90.180.GENE3D); IPR013154 (PFAM); IPR016040 (G3DSA:3.40.50.GENE3D); IPR013149 (PFAM); PTHR11695:SF467 (PANTHER); IPR002085 (PANTHER); IPR002328 (PROSITE_PATTERNS); IPR011032 (SUPERFAMILY); SSF51735 (SUPERFAMILY)			biological_process;oxidoreductase activity;ion binding	390	ADH_N|ADH_zinc_N	EAA63396.1	764	Glyco_hydro_76|ADH_N|ADH_zinc_N	Aspergillus nidulans FGSC A4	GH76	NO	NO		Q5B9F5
jgi|Lipst1_1|98218|estExt_Genewise1Plus.C_11_t10130	sorbitol dehydrogenase	383	20	2.68e-127	0.67	3	P:biological_process; F:oxidoreductase activity; F:ion binding	-	IPR013149 (PFAM); IPR013154 (PFAM); IPR016040 (G3DSA:3.40.50.GENE3D); IPR011032 (G3DSA:3.90.180.GENE3D); IPR002085 (PANTHER); PTHR11695:SF410 (PANTHER); IPR002328 (PROSITE_PATTERNS); IPR011032 (SUPERFAMILY); SSF51735 (SUPERFAMILY)			biological_process;oxidoreductase activity;ion binding	383	ADH_N|ADH_zinc_N	EAA63396.1	764	Glyco_hydro_76|ADH_N|ADH_zinc_N	Aspergillus nidulans FGSC A4	GH76	NO	NO		Q5B9F5
jgi|Lipst1_1|6303|gm1.6303_g	zinc-binding alcohol dehydrogenase	367	20	1.01e-180	0.79	3	P:biological_process; F:oxidoreductase activity; F:ion binding	-	IPR020843 (SMART); IPR013154 (PFAM); IPR013149 (PFAM); IPR016040 (G3DSA:3.40.50.GENE3D); IPR011032 (G3DSA:3.90.180.GENE3D); PTHR11695:SF478 (PANTHER); IPR002085 (PANTHER); IPR002328 (PROSITE_PATTERNS); SSF51735 (SUPERFAMILY); IPR011032 (SUPERFAMILY)			biological_process;oxidoreductase activity;ion binding	367	ADH_N|ADH_zinc_N	EAA63396.1	764	Glyco_hydro_76|ADH_N|ADH_zinc_N	Aspergillus nidulans FGSC A4	GH76	NO	NO		Q5B9F5
jgi|Lipst1_1|5587|gm1.5587_g	zta1p	329	20	1.88e-115	0.7	3	P:biological_process; F:oxidoreductase activity; F:ion binding	-	IPR020843 (SMART); IPR011032 (G3DSA:3.90.180.GENE3D); IPR016040 (G3DSA:3.40.50.GENE3D); IPR013154 (PFAM); IPR013149 (PFAM); IPR002085 (PANTHER); PTHR11695:SF31 (PANTHER); IPR011032 (SUPERFAMILY); SSF51735 (SUPERFAMILY)			biological_process;oxidoreductase activity;ion binding	329	ADH_zinc_N|ADH_zinc_N_2	EAA63396.1	764	Glyco_hydro_76|ADH_N|ADH_zinc_N	Aspergillus nidulans FGSC A4	GH76	NO	NO		Q5B9F5
jgi|Lipst1_1|4709|gm1.4709_g	alcohol dehydrogenase	132	20	1.58e-09	0.45	15	F:metal ion binding; P:oxidation-reduction process; F:oxidoreductase activity; F:zinc ion binding; F:alcohol dehydrogenase (NAD) activity; P:microtubule-based movement; C:microtubule; F:nucleotide binding; F:ATP binding; C:kinesin complex; F:microtubule motor activity; F:microtubule binding; P:metabolic process; F:catalytic activity; C:cellular_component		no IPS match				132	n/a	EAA63396.1	764	Glyco_hydro_76|ADH_N|ADH_zinc_N	Aspergillus nidulans FGSC A4	GH76	n/a	NO		Q5B9F5
jgi|Lipst1_1|75541|fgenesh1_kg.14_#_231_#_Locus3556v2rpkm29.21	wd repeat-containing protein 5	348	20	2.42e-139	0.77	17	P:biological_process; F:transferase activity, transferring acyl groups; P:chromosome organization; P:anatomical structure development; P:cellular protein modification process; F:methyltransferase activity; C:protein complex; P:cellular nitrogen compound metabolic process; P:biosynthetic process; F:molecular_function; C:nucleoplasm	(2.1) Transferring one-carbon groups; (2.3) Acyltransferases; (2.1) Transferring one-carbon groups; (2.3) Acyltransferases	IPR020472 (PRINTS); IPR001680 (SMART); IPR015943 (G3DSA:2.130.10.GENE3D); IPR001680 (PFAM); PTHR22847 (PANTHER); PTHR22847:SF308 (PANTHER); IPR019775 (PROSITE_PATTERNS); IPR019775 (PROSITE_PATTERNS); IPR019775 (PROSITE_PATTERNS); IPR019775 (PROSITE_PATTERNS); IPR001680 (PROSITE_PROFILES); IPR017986 (PROSITE_PROFILES); IPR001680 (PROSITE_PROFILES); IPR001680 (PROSITE_PROFILES); IPR001680 (PROSITE_…	ec:2.1.1;ec:2.3.1.48;ec:2.1.1.43-N-methyltransferase;ec:2.3.1	Lysine degradation	biological_process;transferase activity, transferring acyl groups;chromosome organization;anatomical structure development;cellular protein modification process;methyltransferase activity;protein complex;cellular nitrogen compound metabolic process;biosynthetic process;molecular_function;nucleoplasm	348	n/a	AEB68921.1	NA	n/a	Methanosaeta concilii GP-6	GH73	n/a	n/a
jgi|Lipst1_1|72819|fgenesh1_kg.8_#_341_#_Locus4490v1rpkm30.01	wd domain protein	542	20	2.05e-180	0.62	1	F:molecular_function	-	IPR020472 (PRINTS); IPR001680 (SMART); IPR015943 (G3DSA:2.130.10.GENE3D); IPR001680 (PFAM); PTHR22838:SF0 (PANTHER); PTHR22838 (PANTHER); IPR019775 (PROSITE_PATTERNS); IPR019775 (PROSITE_PATTERNS); IPR001680 (PROSITE_PROFILES); IPR017986 (PROSITE_PROFILES); IPR001680 (PROSITE_PROFILES); IPR006595 (PROSITE_PROFILES); IPR001680 (PROSITE_PROFILES); IPR017986 (SUPERFAMILY)			molecular_function	542	WD40	AEB68921.1	NA	n/a	Methanosaeta concilii GP-6	GH73	n/a	n/a
jgi|Lipst1_1|3947|gm1.3947_g	periodic tryptophan protein 2 homolog q9c270	857	20	0	0.78	1	F:molecular_function	-	Coil (COILS); IPR020472 (PRINTS); IPR001680 (SMART); IPR001680 (PFAM); IPR007148 (PFAM); IPR015943 (G3DSA:2.130.10.GENE3D); IPR015943 (G3DSA:2.130.10.GENE3D); IPR015943 (G3DSA:2.130.10.GENE3D); IPR027145 (PANTHER); IPR019775 (PROSITE_PATTERNS); IPR019775 (PROSITE_PATTERNS); IPR019775 (PROSITE_PATTERNS); IPR001680 (PROSITE_PROFILES); IPR001680 (PROSITE_PROFILES); IPR001680 (PROSITE_PROFILES); IPR0…			molecular_function	857	WD40|Utp12	AEB68921.1	NA	n/a	Methanosaeta concilii GP-6	GH73	n/a	n/a
jgi|Lipst1_1|75734|fgenesh1_kg.15_#_103_#_Locus2792v1rpkm65.02	gas5p	467	20	3.5e-150	0.72	4	P:carbohydrate metabolic process; C:cell wall; C:cellular_component; F:molecular_function	-	IPR013781 (G3DSA:3.20.20.GENE3D); IPR004886 (PFAM); PTHR31468:SF5 (PANTHER); PTHR31468 (PANTHER); SIGNAL_PEPTIDE (PHOBIUS); CYTOPLASMIC_DOMAIN (PHOBIUS); SIGNAL_PEPTIDE_H_REGION (PHOBIUS); SIGNAL_PEPTIDE_N_REGION (PHOBIUS); SIGNAL_PEPTIDE_C_REGION (PHOBIUS); NON_CYTOPLASMIC_DOMAIN (PHOBIUS); TRANSMEMBRANE (PHOBIUS); SignalP-noTM (SIGNALP_EUK); SignalP-TM (SIGNALP_GRAM_POSITIVE); SignalP-noTM (SIG…			carbohydrate metabolic process;cell wall;cellular_component;molecular_function	467	Glyco_hydro_72	CAY86259.1	490	Glyco_hydro_72	Saccharomyces cerevisiae EC1118 Lalvin EC1118	GH72	YES	YES		C8ZHT4
jgi|Lipst1_1|7306|gm1.7306_g	gas3p	501	20	1.96e-161	0.66	4	P:carbohydrate metabolic process; P:cell wall organization or biogenesis; C:cellular_component; F:molecular_function	-	IPR004886 (PFAM); IPR013781 (G3DSA:3.20.20.GENE3D); PTHR31468:SF4 (PANTHER); PTHR31468 (PANTHER); CYTOPLASMIC_DOMAIN (PHOBIUS); TRANSMEMBRANE (PHOBIUS); SIGNAL_PEPTIDE_H_REGION (PHOBIUS); NON_CYTOPLASMIC_DOMAIN (PHOBIUS); SIGNAL_PEPTIDE_N_REGION (PHOBIUS); SIGNAL_PEPTIDE (PHOBIUS); SIGNAL_PEPTIDE_C_REGION (PHOBIUS); SignalP-noTM (SIGNALP_GRAM_NEGATIVE); SignalP-TM (SIGNALP_GRAM_POSITIVE); SignalP…			carbohydrate metabolic process;cell wall organization or biogenesis;cellular_component;molecular_function	501	Glyco_hydro_72	CAG83653.1	505	Glyco_hydro_72	Yarrowia lipolytica CLIB122 CLIB99	GH72	YES	YES		Q6CHY1
jgi|Lipst1_1|33739|gw1.4.235.1	gas4p	398	20	6.19e-152	0.69	1	P:carbohydrate metabolic process	-	IPR004886 (PFAM); IPR013781 (G3DSA:3.20.20.GENE3D); PTHR31468:SF3 (PANTHER); PTHR31468 (PANTHER); IPR017853 (SUPERFAMILY)			carbohydrate metabolic process	398	Glyco_hydro_72	CCF57168.1	485	Glyco_hydro_72	Kazachstania africana CBS 2517 type strain:CBS 2517	GH72	YES	YES
jgi|Lipst1_1|2817|gm1.2817_g	ola1p	395	20	0	0.87	1	F:ion binding	-	IPR006073 (PRINTS); IPR004396 (PIRSF); IPR006073 (PFAM); IPR012675 (G3DSA:3.10.20.GENE3D); IPR013029 (PFAM); IPR004396 (TIGRFAM); IPR023192 (G3DSA:1.10.150.GENE3D); IPR027417 (G3DSA:3.40.50.GENE3D); PTHR23305:SF11 (PANTHER); PTHR23305 (PANTHER); IPR004396 (HAMAP); PS51710 (PROSITE_PROFILES); IPR027417 (SUPERFAMILY); IPR012676 (SUPERFAMILY)			ion binding	395	MMR_HSR1|YchF-GTPase_C	CCA15473.1	966	Glyco_hydro_72|YchF-GTPase_C	Albugo laibachii Nc14	GH72	NO	NO
jgi|Lipst1_1|188758|CE67641_2937	probable gtp-binding protein	198	20	7.43e-99	0.88	1	F:ion binding	-	IPR006073 (PRINTS); IPR027417 (G3DSA:3.40.50.GENE3D); IPR006073 (PFAM); PTHR23305:SF1 (PANTHER); PTHR23305 (PANTHER); PS51710 (PROSITE_PROFILES); IPR027417 (SUPERFAMILY)			ion binding	198	MMR_HSR1	CCA15473.1	966	Glyco_hydro_72|YchF-GTPase_C	Albugo laibachii Nc14	GH72	NO	NO
jgi|Lipst1_1|4583|gm1.4583_g	glycoside hydrolase family 65 protein	1024	20	0	0.57	3	P:carbohydrate metabolic process; F:molecular_function	-	IPR005196 (PFAM); IPR008979 (G3DSA:2.60.120.GENE3D); IPR005195 (PFAM); IPR000421 (PFAM); IPR012341 (G3DSA:1.50.10.GENE3D); IPR005196 (G3DSA:2.70.98.GENE3D); G3DSA:2.60.420.10 (GENE3D); PTHR11051:SF8 (PANTHER); PTHR11051 (PANTHER); SIGNAL_PEPTIDE_C_REGION (PHOBIUS); SIGNAL_PEPTIDE_H_REGION (PHOBIUS); NON_CYTOPLASMIC_DOMAIN (PHOBIUS); SIGNAL_PEPTIDE_N_REGION (PHOBIUS); SIGNAL_PEPTIDE (PHOBIUS); Sig…			carbohydrate metabolic process;molecular_function	1024	Glyco_hydro_65N|Glyco_hydro_65m	CAG61411.1	1225	Glyco_hydro_65N|Glyco_hydro_65m	Candida glabrata CBS 138	GH65	YES	YES		Q6FMU4
jgi|Lipst1_1|103025|fgenesh1_pm.3_#_268	had superfamily	246	20	6.32e-83	0.68	2	P:biological_process; F:molecular_function	-	IPR023214 (PFAM); IPR023214 (G3DSA:3.40.50.GENE3D); IPR006439 (TIGRFAM); PTHR18901:SF10 (PANTHER); PTHR18901 (PANTHER); IPR023214 (SUPERFAMILY)			biological_process;molecular_function	246	Hydrolase|HAD_2	AGF71442.1	1071	HAD_2|Glyco_hydro_65N|Glyco_hydro_65m	Corynebacterium halotolerans YIM 70093 = DSM 44683	GH65	NO	NO
jgi|Lipst1_1|627|gm1.627_g	mannosyl-oligosaccharide glucosidase	825	20	0	0.62	2	P:carbohydrate metabolic process; F:hydrolase activity, acting on glycosyl bonds	(3.2) Glycosylases; (3.2) Glycosylases	IPR004888 (PFAM); IPR004888 (PTHR10412:PANTHER); PTHR10412 (PANTHER); NON_CYTOPLASMIC_DOMAIN (PHOBIUS); SIGNAL_PEPTIDE_H_REGION (PHOBIUS); SIGNAL_PEPTIDE (PHOBIUS); SIGNAL_PEPTIDE_N_REGION (PHOBIUS); SIGNAL_PEPTIDE_C_REGION (PHOBIUS); SignalP-noTM (SIGNALP_EUK); IPR008928 (SUPERFAMILY)	ec:3.2.1;ec:3.2.1.106-glucosidase	N-Glycan biosynthesis	carbohydrate metabolic process;hydrolase activity, acting on glycosyl bonds	825	Glyco_hydro_63	BAK64066.1	835	Glyco_hydro_63	Aspergillus brasiliensis ATCC 9642	GH63	YES	YES	3.2.1.106
jgi|Lipst1_1|4437|gm1.4437_g	dna polymerase alpha primase associated subunit	627	20	2.65e-94	0.5	4	F:DNA binding; F:nucleotidyltransferase activity; P:biosynthetic process; P:DNA metabolic process	(2.7) Transferring phosphorous-containing groups	IPR016722 (PIRSF); IPR013627 (PFAM); IPR007185 (PFAM); PTHR23061 (PANTHER); PTHR23061:SF12 (PANTHER)	ec:2.7.7.7-DNA polymerase	Purine metabolism;Pyrimidine metabolism	DNA binding;nucleotidyltransferase activity;biosynthetic process;DNA metabolic process	627	Pol_alpha_B_N|DNA_pol_E_B	ADX07321.1	1703	DNA_pol_E_B|Gln-synt_C	Flammulina velutipes KACC 42777	GH5	NO	NO
jgi|Lipst1_1|70362|fgenesh1_kg.5_#_10_#_Locus479v1rpkm339.87	choline ethanolamine kinase	359	20	0	0.77	1	F:molecular_function	-	PF01633 (PFAM); G3DSA:3.90.1200.10 (GENE3D); IPR011009 (SUPERFAMILY)			molecular_function	359	Choline_kinase	EAU38131.1	801	Cellulase|Choline_kinase	Aspergillus terreus NIH2624	GH5	NO	NO
jgi|Lipst1_1|72543|fgenesh1_kg.8_#_65_#_Locus1447v1rpkm126.30	murein transglycosylase	511	20	0	0.81	2	P:carbohydrate metabolic process; F:hydrolase activity, acting on glycosyl bonds	-	IPR001547 (PFAM); IPR013781 (G3DSA:3.20.20.GENE3D); PTHR31297:SF13 (PANTHER); PTHR31297 (PANTHER); IPR017853 (SUPERFAMILY)			carbohydrate metabolic process;hydrolase activity, acting on glycosyl bonds	511	Cellulase	XP_364493.1	487	Cellulase	Magnaporthe grisea 70-15	GH5	YES	YES
jgi|Lipst1_1|76085|fgenesh1_kg.16_#_130_#_Locus3271v1rpkm52.71	glucan -beta-glucosidase	483	20	5.14e-110	0.57	2	P:carbohydrate metabolic process; F:hydrolase activity, acting on glycosyl bonds	-	IPR001547 (PFAM); IPR013781 (G3DSA:3.20.20.GENE3D); PTHR31297:SF14 (PANTHER); PTHR31297 (PANTHER); IPR017853 (SUPERFAMILY)			carbohydrate metabolic process;hydrolase activity, acting on glycosyl bonds	483	n/a	XP_504761.1	NA	n/a	Yarrowia lipolytica W29	GH5	n/a	n/a
jgi|Lipst1_1|103097|fgenesh1_pm.3_#_340	alpha beta-hydrolase	270	20	5.88e-47	0.5	2	P:biological_process; F:molecular_function	-	IPR013094 (PFAM); IPR029058 (G3DSA:3.40.50.GENE3D); PTHR23024 (PANTHER); PTHR23024:SF43 (PANTHER); IPR029058 (SUPERFAMILY)			biological_process;molecular_function	270	n/a	EAK81513.1	841	Cellulase	Ustilago maydis 521	GH5	n/a	NO
jgi|Lipst1_1|2806|gm1.2806_g	cellulase family protein	445	20	3.84e-129	0.64	2	P:carbohydrate metabolic process; F:hydrolase activity, acting on glycosyl bonds	-	IPR001547 (PFAM); IPR013781 (G3DSA:3.20.20.GENE3D); PTHR31263 (PANTHER); PTHR31263:SF3 (PANTHER); SIGNAL_PEPTIDE_N_REGION (PHOBIUS); SIGNAL_PEPTIDE_C_REGION (PHOBIUS); SIGNAL_PEPTIDE_H_REGION (PHOBIUS); SIGNAL_PEPTIDE (PHOBIUS); NON_CYTOPLASMIC_DOMAIN (PHOBIUS); SignalP-noTM (SIGNALP_EUK); IPR017853 (SUPERFAMILY)			carbohydrate metabolic process;hydrolase activity, acting on glycosyl bonds	445	n/a	AEO58520.1	435	Cellulase	Myceliophthora thermophila ATCC 42464	GH5	n/a	YES
jgi|Lipst1_1|66556|fgenesh1_pg.16_#_172	choline ethanolamine kinase	380	20	0	0.77	5	P:carbohydrate metabolic process; P:biological_process; P:lipid metabolic process; P:biosynthetic process; F:kinase activity; F:hydrolase activity, acting on glycosyl bonds	-	G3DSA:3.90.1200.10 (GENE3D); PF01633 (PFAM); IPR011009 (SUPERFAMILY)			carbohydrate metabolic process;biological_process;lipid metabolic process;biosynthetic process;kinase activity;hydrolase activity, acting on glycosyl bonds	380	Choline_kinase	EAU38131.1	801	Cellulase|Choline_kinase	Aspergillus terreus NIH2624	GH5	NO	NO
jgi|Lipst1_1|50624|e_gw1.4.99.1	glucan -beta-glucosidase precursor	389	20	6.68e-149	0.69	2	P:carbohydrate metabolic process; F:hydrolase activity, acting on glycosyl bonds	-	IPR001547 (PFAM); IPR013781 (G3DSA:3.20.20.GENE3D); PTHR31297 (PANTHER); PTHR31297:SF12 (PANTHER); IPR017853 (SUPERFAMILY)			carbohydrate metabolic process;hydrolase activity, acting on glycosyl bonds	389	n/a	ACP74152.2	430	Cellulase	Williopsis saturnus WC91-2	GH5	n/a	YES	3.2.1.58	C3VMY4
jgi|Lipst1_1|5250|gm1.5250_g	glycoside hydrolase	435	20	6.37e-128	0.61	2	P:carbohydrate metabolic process; F:hydrolase activity, acting on glycosyl bonds	-	IPR001547 (PFAM); IPR013781 (G3DSA:3.20.20.GENE3D); PTHR31297 (PANTHER); PTHR31297:SF12 (PANTHER); IPR018087 (PROSITE_PATTERNS); SIGNAL_PEPTIDE_C_REGION (PHOBIUS); SIGNAL_PEPTIDE_N_REGION (PHOBIUS); SIGNAL_PEPTIDE (PHOBIUS); SIGNAL_PEPTIDE_H_REGION (PHOBIUS); NON_CYTOPLASMIC_DOMAIN (PHOBIUS); SignalP-noTM (SIGNALP_GRAM_NEGATIVE); SignalP-noTM (SIGNALP_EUK); SignalP-TM (SIGNALP_GRAM_POSITIVE); IPR…			carbohydrate metabolic process;hydrolase activity, acting on glycosyl bonds	435	n/a	AAL26905.1	439	Cellulase	Blumeria graminis	GH5	n/a	YES		Q96V64
jgi|Lipst1_1|57415|e_gw1.12.336.1	glycoside hydrolase family 5 protein	453	20	0	0.69	2	P:carbohydrate metabolic process; F:hydrolase activity, acting on glycosyl bonds	-	IPR013781 (G3DSA:3.20.20.GENE3D); IPR001547 (PFAM); PTHR31297 (PANTHER); PTHR31297:SF6 (PANTHER); IPR017853 (SUPERFAMILY)			carbohydrate metabolic process;hydrolase activity, acting on glycosyl bonds	453	n/a	CAB91690.2	NA	n/a	Neurospora crassa OR74A	GH5	n/a	n/a		Q1K5Z7Q9P5K7
jgi|Lipst1_1|5513|gm1.5513_g	glycosyl hydrolase	723	20	0	0.68	2	P:carbohydrate metabolic process; F:hydrolase activity, acting on glycosyl bonds	-	IPR013781 (G3DSA:3.20.20.GENE3D); IPR001547 (PFAM); PTHR31308 (PANTHER); PTHR31308:SF0 (PANTHER); IPR018087 (PROSITE_PATTERNS); IPR017853 (SUPERFAMILY)			carbohydrate metabolic process;hydrolase activity, acting on glycosyl bonds	723	n/a	BAE56314.1	NA	n/a	Aspergillus oryzae RIB40	GH5	n/a	n/a		Q2UQ51
jgi|Lipst1_1|75015|fgenesh1_kg.13_#_63_#_Locus5658v1rpkm13.99	dextranase	598	20	0	0.78	3	P:biological_process; C:extracellular region; F:hydrolase activity, acting on glycosyl bonds	(3.2) Glycosylases	IPR005192 (PFAM); IPR023226 (G3DSA:2.60.350.GENE3D); IPR012334 (G3DSA:2.160.20.GENE3D); SignalP-noTM (SIGNALP_EUK); SignalP-TM (SIGNALP_GRAM_POSITIVE); IPR011050 (SUPERFAMILY); IPR023226 (SUPERFAMILY)	ec:3.2.1.11		biological_process;extracellular region;hydrolase activity, acting on glycosyl bonds	598	Glyco_hydro_49	AAS90631.1	621	Glyco_hydro_49	Lipomyces starkeyi KSM 22M	GH49	YES	YES	3.2.1.11	Q2HPE6
jgi|Lipst1_1|70086|fgenesh1_kg.4_#_548_#_Locus2172v1rpkm85.19	glycosyl hydrolase family 47	641	20	0	0.67	4	F:ion binding; C:cellular_component; F:hydrolase activity, acting on glycosyl bonds	(3.2) Glycosylases; (3.2) Glycosylases; (3.2) Glycosylases	IPR001382 (PRINTS); IPR001382 (PFAM); IPR001382 (G3DSA:1.50.10.GENE3D); IPR001382 (PANTHER); PTHR11742:SF7 (PANTHER); CYTOPLASMIC_DOMAIN (PHOBIUS); TRANSMEMBRANE (PHOBIUS); NON_CYTOPLASMIC_DOMAIN (PHOBIUS); IPR001382 (SUPERFAMILY); TMhelix (TMHMM)	ec:3.2.1;ec:3.2.1.24-alpha-D-mannosidase;ec:3.2.1.113-1,2-alpha-mannosidase	Other glycan degradationVarious types of N-glycan biosynthesis;N-Glycan biosynthesis	ion binding;cellular_component;hydrolase activity, acting on glycosyl bonds	641	Glyco_hydro_47	CAG81131.1	642	Glyco_hydro_47	Yarrowia lipolytica CLIB122 CLIB99	GH47	YES	YES
jgi|Lipst1_1|6157|gm1.6157_g	class i alpha-mannosidase 1a	1134	20	6.75e-120	0.55	4	F:ion binding; C:cellular_component; F:hydrolase activity, acting on glycosyl bonds	(3.2) Glycosylases; (3.2) Glycosylases; (3.2) Glycosylases	IPR001382 (PRINTS); IPR001382 (PFAM); IPR001382 (G3DSA:1.50.10.GENE3D); PTHR11742:SF35 (PANTHER); IPR001382 (PANTHER); IPR001382 (SUPERFAMILY); IPR001382 (SUPERFAMILY)	ec:3.2.1;ec:3.2.1.24-alpha-D-mannosidase;ec:3.2.1.113-1,2-alpha-mannosidase	Other glycan degradationVarious types of N-glycan biosynthesis;N-Glycan biosynthesis	ion binding;cellular_component;hydrolase activity, acting on glycosyl bonds	1134	Glyco_hydro_47|Glyco_hydro_47|Glyco_hydro_47	CAK47995.1	882	Glyco_hydro_47	Aspergillus niger CBS 513.88	GH47	NO	NO		A2QLK0
jgi|Lipst1_1|302275|CE181158_14580	glycoside hydrolase family 47 protein	742	20	2.32e-175	0.71	4	F:ion binding; C:cellular_component; F:hydrolase activity, acting on glycosyl bonds	(3.2) Glycosylases; (3.2) Glycosylases; (3.2) Glycosylases	IPR001382 (PRINTS); IPR001382 (G3DSA:1.50.10.GENE3D); IPR001382 (PFAM); IPR001382 (PANTHER); PTHR11742:SF25 (PANTHER); SIGNAL_PEPTIDE_C_REGION (PHOBIUS); SIGNAL_PEPTIDE (PHOBIUS); SIGNAL_PEPTIDE_N_REGION (PHOBIUS); SIGNAL_PEPTIDE_H_REGION (PHOBIUS); NON_CYTOPLASMIC_DOMAIN (PHOBIUS); SignalP-noTM (SIGNALP_EUK); SignalP-TM (SIGNALP_GRAM_POSITIVE); IPR001382 (SUPERFAMILY); TMhelix (TMHMM)	ec:3.2.1;ec:3.2.1.24-alpha-D-mannosidase;ec:3.2.1.113-1,2-alpha-mannosidase	Other glycan degradationVarious types of N-glycan biosynthesis;N-Glycan biosynthesis	ion binding;cellular_component;hydrolase activity, acting on glycosyl bonds	742	Glyco_hydro_47	NP_594434.1	801	Glyco_hydro_47	Schizosaccharomyces pombe 972h-	GH47	YES	YES		O94726
jgi|Lipst1_1|3792|gm1.3792_g	glycoside hydrolase family 47 protein	586	20	5.18e-159	0.56	4	F:ion binding; C:cellular_component; F:hydrolase activity, acting on glycosyl bonds	(3.2) Glycosylases; (3.2) Glycosylases; (3.2) Glycosylases	IPR001382 (PRINTS); IPR001382 (G3DSA:1.50.10.GENE3D); IPR001382 (PFAM); PTHR11742:SF34 (PANTHER); IPR001382 (PANTHER); NON_CYTOPLASMIC_DOMAIN (PHOBIUS); SIGNAL_PEPTIDE (PHOBIUS); SIGNAL_PEPTIDE_H_REGION (PHOBIUS); SIGNAL_PEPTIDE_C_REGION (PHOBIUS); SIGNAL_PEPTIDE_N_REGION (PHOBIUS); IPR001382 (SUPERFAMILY); TMhelix (TMHMM)	ec:3.2.1;ec:3.2.1.24-alpha-D-mannosidase;ec:3.2.1.113-1,2-alpha-mannosidase	Other glycan degradationVarious types of N-glycan biosynthesis;N-Glycan biosynthesis	ion binding;cellular_component;hydrolase activity, acting on glycosyl bonds	586	Glyco_hydro_47	BAA08634.1	526	Glyco_hydro_47	Aspergillus phoenicis ATCC 14332	GH47	YES	YES	3.2.1.113	Q12563
jgi|Lipst1_1|6045|gm1.6045_g	mitochondrial import protein mmp37	468	20	3.67e-151	0.68	0	-		IPR015222 (PIRSF); IPR015222 (PFAM); PTHR13619:SF0 (PANTHER); IPR015222 (PANTHER)				468	Mmp37	AAO52054.2	1056	Mmp37|Glyco_hydro_47	Dictyostelium discoideum AX4	GH47	NO	NO
jgi|Lipst1_1|5747|gm1.5747_g	f5 8 type c domain protein	118	20	1.73e-39	0.54	3	P:carbohydrate metabolic process; P:cell adhesion; F:hydrolase activity, acting on glycosyl bonds	-	IPR008979 (G3DSA:2.60.120.GENE3D); SignalP-TM (SIGNALP_GRAM_POSITIVE); IPR008979 (SUPERFAMILY)			carbohydrate metabolic process;cell adhesion;hydrolase activity, acting on glycosyl bonds	118	n/a	ACZ20399.1	1210	CHB_HEX_C	Sanguibacter keddieii DSM 10542	GH43|CBM32	n/a	NO		D1BKC2
jgi|Lipst1_1|76306|fgenesh1_kg.17_#_45_#_Locus1708v1rpkm107.93	aldose 1-epimerase	360	20	1.18e-71	0.58	3	P:carbohydrate metabolic process; F:molecular_function; F:isomerase activity	-	IPR008183 (PFAM); IPR014718 (G3DSA:2.70.98.GENE3D); PTHR10091 (PANTHER); IPR018052 (PROSITE_PATTERNS); IPR011013 (SUPERFAMILY)			carbohydrate metabolic process;molecular_function;isomerase activity	360	Aldose_epim	AEA20065.1	703	Glyco_hydro_43|Aldose_epim	Prevotella denticola F0289	GH43	NO	NO
jgi|Lipst1_1|192|gm1.192_g	srf-type transcription factor	619	20	7.97e-36	0.83	2	F:DNA binding; F:molecular_function	-	IPR002100 (PRINTS); IPR002100 (SMART); IPR002100 (PFAM); PTHR11945 (PANTHER); PTHR11945:SF141 (PANTHER); IPR002100 (PROSITE_PATTERNS); IPR002100 (PROSITE_PROFILES); IPR002100 (SUPERFAMILY)			DNA binding;molecular_function	619	SRF-TF	CCA69719.1	1040	SRF-TF|Glyco_hydro_43	Piriformospora indica	GH43	NO	NO
jgi|Lipst1_1|4826|gm1.4826_g	nonribosomal peptide synthetase 2	5673	20	0	0.52	3	P:biological_process; F:ion binding; F:molecular_function	-	IPR020806 (SMART); IPR000873 (PFAM); IPR009081 (PFAM); IPR025110 (PFAM); G3DSA:2.30.38.10 (GENE3D); IPR001242 (PFAM); IPR009081 (G3DSA:1.10.1200.GENE3D); G3DSA:3.30.300.30 (GENE3D); G3DSA:3.40.50.980 (GENE3D); G3DSA:3.40.50.980 (GENE3D); G3DSA:3.40.50.980 (GENE3D); G3DSA:3.40.50.980 (GENE3D); IPR010071 (TIGRFAM); G3DSA:2.30.38.10 (GENE3D); PTHR24095 (PANTHER); PTHR24095:SF118 (PANTHER); IPR006162…			biological_process;ion binding;molecular_function	5673	AMP-binding|Condensation|AMP-binding|Condensation|AMP-binding|Condensation|AMP-binding|Condensation|Condensation|Condensation	ACX49739.1	2318	Condensation|AMP-binding|AMP-binding_C|Condensation|HxxPF_rpt|AMP-binding|Glyco_hydro_4|Glyco_hydro_4C	uncultured marine bacterium 1n22	GH4	NO	NO		D2DIQ1
jgi|Lipst1_1|2294|gm1.2294_g	alpha-mannosidase	1112	20	0	0.71	4	P:carbohydrate metabolic process; F:ion binding; F:molecular_function; F:hydrolase activity, acting on glycosyl bonds	(3.2) Glycosylases; (3.2) Glycosylases	IPR015341 (SMART); IPR011682 (PFAM); IPR000602 (PFAM); IPR015341 (PFAM); IPR015341 (G3DSA:1.20.1270.GENE3D); IPR027291 (G3DSA:3.20.110.GENE3D); PTHR11607:SF15 (PANTHER); PTHR11607 (PANTHER); IPR028995 (SUPERFAMILY); IPR011013 (SUPERFAMILY); IPR011330 (SUPERFAMILY)	ec:3.2.1;ec:3.2.1.24-alpha-D-mannosidase	Other glycan degradation	carbohydrate metabolic process;ion binding;molecular_function;hydrolase activity, acting on glycosyl bonds	1112	Glyco_hydro_38|Alpha-mann_mid|Glyco_hydro_38C	CAK37873.1	1102	Glyco_hydro_38|Alpha-mann_mid|Glyco_hydro_38C	Aspergillus niger CBS 513.88	GH38	YES	YES		A2QEN9
jgi|Lipst1_1|193131|CE72014_235	cysteine-rich rlk (receptor-like protein kinase)	278	20	1.36e-14	0.54	3	P:biological_process; F:molecular_function	-	IPR013103 (PFAM); PTHR11439 (PANTHER)			biological_process;molecular_function	278	RVT_2	CAN65410.1	2266	Glyco_hydro_38|Alpha-mann_mid|rve|RVT_2|Glyco_hydro_38C	Vitis vinifera	GH38	NO	NO		A5B9Y9
jgi|Lipst1_1|31489|gw1.18.2.1	effector candidate partial	100	20	7.84e-33	0.69	1	F:molecular_function	-	PTHR11439 (PANTHER); PTHR11439:SF127 (PANTHER)			molecular_function	100	n/a	CAN65410.1	2266	Glyco_hydro_38|Alpha-mann_mid|rve|RVT_2|Glyco_hydro_38C	Vitis vinifera	GH38	n/a	NO		A5B9Y9
jgi|Lipst1_1|32455|gw1.15.36.1	gag-pol polyprotein	150	20	5.48e-52	0.7	1	F:molecular_function	-	PTHR11439 (PANTHER)			molecular_function	150	n/a	CAN65410.1	2266	Glyco_hydro_38|Alpha-mann_mid|rve|RVT_2|Glyco_hydro_38C	Vitis vinifera	GH38	n/a	NO		A5B9Y9
jgi|Lipst1_1|73341|fgenesh1_kg.9_#_284_#_Locus2668v1rpkm68.62	neutral trehalase	732	20	0	0.75	6	P:carbohydrate metabolic process; C:cytoplasm; P:catabolic process; F:ion binding; F:hydrolase activity, acting on glycosyl bonds	(3.2) Glycosylases; (3.2) Glycosylases	IPR001661 (PRINTS); IPR001661 (PFAM); IPR011120 (PFAM); IPR001661 (PANTHER); PTHR23403:SF6 (PANTHER); IPR018232 (PROSITE_PATTERNS); IPR018232 (PROSITE_PATTERNS); IPR008928 (SUPERFAMILY)	ec:3.2.1;ec:3.2.1.28-trehalase	Starch and sucrose metabolism	carbohydrate metabolic process;cytoplasm;catabolic process;ion binding;hydrolase activity, acting on glycosyl bonds	732	Trehalase_Ca-bi|Trehalase	EAA31609.1	757	Trehalase_Ca-bi|Trehalase	Neurospora crassa OR74A	GH37	YES	YES		O42783
jgi|Lipst1_1|3471|gm1.3471_g	glutathione s-transferase	236	20	3.3e-109	0.74	1	F:molecular_function	-	IPR004046 (PFAM); IPR010987 (G3DSA:1.20.1050.GENE3D); IPR012336 (G3DSA:3.40.30.GENE3D); IPR004045 (PFAM); PTHR11260:SF155 (PANTHER); PTHR11260 (PANTHER); IPR010987 (PROSITE_PROFILES); IPR004045 (PROSITE_PROFILES); IPR010987 (SUPERFAMILY); IPR012336 (SUPERFAMILY)			molecular_function	236	GST_N|GST_N_3|GST_N_2|GST_C	CCO15451.1	1417	Trehalase	Bathycoccus prasinos RCC 1105	GH37	NO	NO
jgi|Lipst1_1|72491|fgenesh1_kg.8_#_13_#_Locus8694v1rpkm2.40	glycoside hydrolase family 36 protein	824	20	0	0.51	1	F:molecular_function	-	IPR008811 (PFAM); IPR013785 (G3DSA:3.20.20.GENE3D); PTHR31268:SF3 (PANTHER); PTHR31268 (PANTHER); IPR017853 (SUPERFAMILY)			molecular_function	824	Raffinose_syn	AAW46828.1	755	Raffinose_syn	Cryptococcus neoformans var. neoformans JEC21	GH36	YES	YES		Q5K805
jgi|Lipst1_1|57401|e_gw1.12.649.1	glycoside hydrolase family 36 protein	753	20	0	0.52	1	F:molecular_function	-	IPR013785 (G3DSA:3.20.20.GENE3D); IPR008811 (PFAM); PTHR31268:SF3 (PANTHER); PTHR31268 (PANTHER); IPR017853 (SUPERFAMILY)			molecular_function	753	Raffinose_syn	AAW46828.1	755	Raffinose_syn	Cryptococcus neoformans var. neoformans JEC21	GH36	YES	YES		Q5K805
jgi|Lipst1_1|58206|e_gw1.13.224.1	glycoside hydrolase family 36 protein	846	20	0	0.51	1	F:molecular_function	-	IPR008811 (PFAM); IPR013785 (G3DSA:3.20.20.GENE3D); PTHR31268:SF3 (PANTHER); PTHR31268 (PANTHER); IPR017853 (SUPERFAMILY)			molecular_function	846	Raffinose_syn	AAW46828.1	755	Raffinose_syn	Cryptococcus neoformans var. neoformans JEC21	GH36	YES	YES		Q5K805
jgi|Lipst1_1|4046|gm1.4046_g	raffinose synthase protein	874	20	1.65e-169	0.5	1	F:molecular_function	-	IPR013785 (G3DSA:3.20.20.GENE3D); IPR008811 (PFAM); PTHR31268 (PANTHER); PTHR31268:SF3 (PANTHER); IPR017853 (SUPERFAMILY)			molecular_function	874	Raffinose_syn	BAE59249.1	928	Raffinose_syn	Aspergillus oryzae RIB40	GH36	YES	YES		Q2UGR6
jgi|Lipst1_1|574|gm1.574_g	glycoside hydrolase family 35 protein	1029	20	0	0.54	2	P:carbohydrate metabolic process; F:hydrolase activity, acting on glycosyl bonds	-	IPR001944 (PRINTS); IPR018954 (SMART); IPR001944 (PFAM); IPR018954 (G3DSA:2.102.20.GENE3D); IPR008979 (G3DSA:2.60.120.GENE3D); IPR025300 (PFAM); IPR025972 (PFAM); IPR008979 (G3DSA:2.60.120.GENE3D); IPR025972 (G3DSA:2.60.390.GENE3D); IPR013781 (G3DSA:3.20.20.GENE3D); IPR018954 (PFAM); PTHR23421:SF62 (PANTHER); IPR001944 (PANTHER); IPR008979 (SUPERFAMILY); IPR017853 (SUPERFAMILY); IPR008979 (SUPERF…			carbohydrate metabolic process;hydrolase activity, acting on glycosyl bonds	1029	Glyco_hydro_35|BetaGal_dom2|BetaGal_dom3|BetaGal_dom4_5|BetaGal_dom4_5	CBX90771.1	999	Glyco_hydro_35|BetaGal_dom2|BetaGal_dom3|BetaGal_dom4_5|BetaGal_dom4_5	Leptosphaeria maculans v23.1.3	GH35	YES	YES		E4ZIB0
jgi|Lipst1_1|229979|CE108862_24038	mrna splicing factor (prp1 zer1)	915	20	0	0.75	3	C:nucleus; P:mRNA processing; F:molecular_function	-	Coil (COILS); Coil (COILS); Coil (COILS); IPR019734 (SMART); IPR003107 (SMART); IPR011990 (G3DSA:1.25.40.GENE3D); IPR010491 (PFAM); PF13371 (PFAM); IPR019734 (PFAM); IPR011990 (G3DSA:1.25.40.GENE3D); IPR027108 (PTHR11246:PANTHER); PTHR11246 (PANTHER); IPR013026 (PROSITE_PROFILES); IPR013026 (PROSITE_PROFILES); SSF48452 (SUPERFAMILY); SSF48452 (SUPERFAMILY); SSF48452 (SUPERFAMILY); SSF48452 (SUPER…			nucleus;mRNA processing;molecular_function	915	PRP1_N	AEE86952.1	1065	Glyco_hydro_35|Gal_Lectin|PRP1_N	Arabidopsis thaliana	GH35	NO	YES		Q9SCU8
jgi|Lipst1_1|75025|fgenesh1_kg.13_#_73_#_Locus7235v1rpkm4.92	dihydrodipicolinate synthase	335	20	7.53e-116	0.63	2	P:biological_process; F:lyase activity	-	IPR002220 (PRINTS); IPR002220 (PIRSF); IPR002220 (PFAM); IPR013785 (G3DSA:3.20.20.GENE3D); PTHR12128:SF15 (PANTHER); IPR002220 (PANTHER); SSF51569 (SUPERFAMILY)			biological_process;lyase activity	335	DHDPS	CCD02617.1	737	DHDPS|BNR_2	Azospirillum brasilense Sp245	GH33	NO	NO
jgi|Lipst1_1|69450|fgenesh1_kg.3_#_698_#_Locus8400v2rpkm1.06	dihydrodipicolinate synthetase family protein	329	20	6.57e-125	0.7	2	P:biological_process; F:lyase activity	-	IPR002220 (PRINTS); IPR002220 (PIRSF); IPR002220 (PFAM); IPR013785 (G3DSA:3.20.20.GENE3D); IPR002220 (PANTHER); PTHR12128:SF22 (PANTHER); IPR020624 (PROSITE_PATTERNS); SSF51569 (SUPERFAMILY)			biological_process;lyase activity	329	DHDPS	CCD02617.1	737	DHDPS|BNR_2	Azospirillum brasilense Sp245	GH33	NO	NO
jgi|Lipst1_1|3690|gm1.3690_g	dihydrodipicolinate synthase	330	20	1.52e-133	0.73	2	P:biological_process; F:lyase activity	-	IPR002220 (PRINTS); IPR002220 (PIRSF); IPR002220 (PFAM); IPR013785 (G3DSA:3.20.20.GENE3D); IPR002220 (PANTHER); PTHR12128:SF22 (PANTHER); IPR020624 (PROSITE_PATTERNS); SSF51569 (SUPERFAMILY)			biological_process;lyase activity	330	DHDPS	CCD02617.1	737	DHDPS|BNR_2	Azospirillum brasilense Sp245	GH33	NO	NO
jgi|Lipst1_1|773|gm1.773_g	dihydrodipicolinate synthase	330	20	1.18e-133	0.73	2	P:biological_process; F:lyase activity	-	IPR002220 (PRINTS); IPR002220 (PIRSF); IPR013785 (G3DSA:3.20.20.GENE3D); IPR002220 (PFAM); PTHR12128:SF22 (PANTHER); IPR002220 (PANTHER); IPR020624 (PROSITE_PATTERNS); SSF51569 (SUPERFAMILY)			biological_process;lyase activity	330	DHDPS	CCD02617.1	737	DHDPS|BNR_2	Azospirillum brasilense Sp245	GH33	NO	NO
jgi|Lipst1_1|132|gm1.132_g	ribokinase	324	20	4.52e-74	0.57	3	P:carbohydrate metabolic process; F:kinase activity	(2.7) Transferring phosphorous-containing groups	IPR002139 (PRINTS); IPR029056 (G3DSA:3.40.1190.GENE3D); IPR011611 (PFAM); PTHR10584:SF166 (PANTHER); PTHR10584 (PANTHER); IPR002173 (PROSITE_PATTERNS); IPR029056 (SUPERFAMILY)	ec:2.7.1.15-deoxyribokinase	Pentose phosphate pathway	carbohydrate metabolic process;kinase activity	324	PfkB	AET57144.1	835	PfkB|Glyco_hydro_32N	Paenibacillus terrae HPL-003	GH32	NO	NO
jgi|Lipst1_1|76116|fgenesh1_kg.16_#_161_#_Locus153v1rpkm992.93	fad-binding 8	551	20	6.94e-40	0.48	2	P:biological_process; F:oxidoreductase activity	-	IPR013112 (PFAM); IPR013130 (PFAM); IPR013121 (PFAM); G3DSA:2.40.30.10 (GENE3D); PTHR11972:SF43 (PANTHER); PTHR11972 (PANTHER); TRANSMEMBRANE (PHOBIUS); TRANSMEMBRANE (PHOBIUS); NON_CYTOPLASMIC_DOMAIN (PHOBIUS); TRANSMEMBRANE (PHOBIUS); NON_CYTOPLASMIC_DOMAIN (PHOBIUS); TRANSMEMBRANE (PHOBIUS); CYTOPLASMIC_DOMAIN (PHOBIUS); NON_CYTOPLASMIC_DOMAIN (PHOBIUS); TRANSMEMBRANE (PHOBIUS); CYTOPLASMIC_DO…			biological_process;oxidoreductase activity	551	Ferric_reduct|FAD_binding_8	BAE65527.1	1100	Ferric_reduct|Glyco_hydro_32C	Aspergillus oryzae RIB40	GH32	NO	NO		Q2TYZ6
jgi|Lipst1_1|142956|CE21839_3729	achain structure of invertase from schwanniomyces occidentalis	507	20	6.37e-123	0.57	2	P:carbohydrate metabolic process; F:hydrolase activity, acting on glycosyl bonds	-	IPR001362 (SMART); IPR023296 (G3DSA:2.115.10.GENE3D); IPR013189 (G3DSA:2.60.120.GENE3D); IPR013148 (PFAM); PTHR30175:SF0 (PANTHER); PTHR30175 (PANTHER); IPR018053 (PROSITE_PATTERNS); IPR013320 (SUPERFAMILY); IPR023296 (SUPERFAMILY)			carbohydrate metabolic process;hydrolase activity, acting on glycosyl bonds	507	Glyco_hydro_32N	CCE82332.1	524	Glyco_hydro_32N	Millerozyma farinosa CBS 7064	GH32	YES	YES
jgi|Lipst1_1|108317|fgenesh1_pm.21_#_15	beta- insoluble isoenzyme 3	84	20	2.19e-22	0.66	1	F:molecular_function	-	IPR013189 (PFAM); IPR013189 (G3DSA:2.60.120.GENE3D); IPR013320 (SUPERFAMILY)			molecular_function	84	n/a	AEO68465.1	605	Glyco_hydro_32N	Thielavia terrestris NRRL 8126	GH32	n/a	NO
jgi|Lipst1_1|142940|CE21823_608	beta-fructosidases (levanase invertase)	503	20	9.48e-102	0.53	2	P:carbohydrate metabolic process; F:hydrolase activity, acting on glycosyl bonds	-	IPR001362 (SMART); IPR013148 (PFAM); IPR023296 (G3DSA:2.115.10.GENE3D); IPR013189 (G3DSA:2.60.120.GENE3D); PTHR30175 (PANTHER); PTHR30175:SF0 (PANTHER); IPR023296 (SUPERFAMILY)			carbohydrate metabolic process;hydrolase activity, acting on glycosyl bonds	503	Glyco_hydro_32N	CBK92492.1	505	Glyco_hydro_32N	Eubacterium rectale M104/1	GH32	YES	YES		D4JGK8
jgi|Lipst1_1|158604|CE37487_156023	ferric reductase transmembrane component	365	20	1.22e-49	0.48	2	P:biological_process; F:oxidoreductase activity	-	G3DSA:3.40.50.80 (GENE3D); IPR013112 (PFAM); IPR013130 (PFAM); G3DSA:2.40.30.10 (GENE3D); IPR013121 (PFAM); PTHR11972:SF43 (PANTHER); PTHR11972 (PANTHER); SIGNAL_PEPTIDE_H_REGION (PHOBIUS); SIGNAL_PEPTIDE_C_REGION (PHOBIUS); CYTOPLASMIC_DOMAIN (PHOBIUS); TRANSMEMBRANE (PHOBIUS); SIGNAL_PEPTIDE (PHOBIUS); CYTOPLASMIC_DOMAIN (PHOBIUS); TRANSMEMBRANE (PHOBIUS); NON_CYTOPLASMIC_DOMAIN (PHOBIUS); SIGN…			biological_process;oxidoreductase activity	365	Ferric_reduct|FAD_binding_8	BAE65527.1	1100	Ferric_reduct|Glyco_hydro_32C	Aspergillus oryzae RIB40	GH32	NO	NO		Q2TYZ6
jgi|Lipst1_1|1844|gm1.1844_g	fre4p	710	20	3.22e-72	0.48	2	P:biological_process; F:oxidoreductase activity	-	IPR013121 (PFAM); G3DSA:2.40.30.10 (GENE3D); IPR013130 (PFAM); G3DSA:3.40.50.80 (GENE3D); IPR013112 (PFAM); PTHR32361 (PANTHER); PTHR32361:SF9 (PANTHER); TRANSMEMBRANE (PHOBIUS); CYTOPLASMIC_DOMAIN (PHOBIUS); NON_CYTOPLASMIC_DOMAIN (PHOBIUS); NON_CYTOPLASMIC_DOMAIN (PHOBIUS); TRANSMEMBRANE (PHOBIUS); CYTOPLASMIC_DOMAIN (PHOBIUS); NON_CYTOPLASMIC_DOMAIN (PHOBIUS); TRANSMEMBRANE (PHOBIUS); SIGNAL_P…			biological_process;oxidoreductase activity	710	Ferric_reduct|FAD_binding_8|NAD_binding_6	BAE65527.1	1100	Ferric_reduct|Glyco_hydro_32C	Aspergillus oryzae RIB40	GH32	NO	NO		Q2TYZ6
jgi|Lipst1_1|55516|e_gw1.9.137.1	glycosyl hydrolase family protein	1425	20	0	0.8	2	P:carbohydrate metabolic process; F:hydrolase activity, acting on glycosyl bonds	-	IPR001362 (SMART); IPR013189 (G3DSA:2.60.120.GENE3D); IPR013148 (PFAM); IPR013189 (PFAM); IPR013189 (G3DSA:2.60.120.GENE3D); PTHR30175:SF0 (PANTHER); PTHR30175 (PANTHER); IPR018053 (PROSITE_PATTERNS); NON_CYTOPLASMIC_DOMAIN (PHOBIUS); SIGNAL_PEPTIDE_N_REGION (PHOBIUS); SIGNAL_PEPTIDE_H_REGION (PHOBIUS); SIGNAL_PEPTIDE_C_REGION (PHOBIUS); SIGNAL_PEPTIDE (PHOBIUS); SignalP-noTM (SIGNALP_EUK); Signa…			carbohydrate metabolic process;hydrolase activity, acting on glycosyl bonds	1425	Glyco_hydro_32N|Glyco_hydro_32N|Glyco_hydro_32C|Glyco_hydro_32N|Glyco_hydro_32C	AAK43726.1	529	Glyco_hydro_32N	Aspergillus niger AF10	GH32	NO	NO	3.2.1.7	Q96WZ8
jgi|Lipst1_1|56283|e_gw1.10.285.1	levanbiose-producing levanase	510	20	0	0.81	2	P:carbohydrate metabolic process; F:hydrolase activity, acting on glycosyl bonds	-	IPR001362 (SMART); IPR013189 (G3DSA:2.60.120.GENE3D); IPR013148 (PFAM); IPR013189 (PFAM); IPR023296 (G3DSA:2.115.10.GENE3D); PTHR30175 (PANTHER); PTHR30175:SF0 (PANTHER); IPR023296 (SUPERFAMILY); IPR013320 (SUPERFAMILY)			carbohydrate metabolic process;hydrolase activity, acting on glycosyl bonds	510	Glyco_hydro_32N|Glyco_hydro_32C	ABK05171.1	665	Glyco_hydro_32N	Arthrobacter sp. FB24	GH32	NO	NO		A0K1K1
jgi|Lipst1_1|56348|e_gw1.10.408.1	likely ferric reductase	531	20	1.66e-98	0.52	2	P:biological_process; F:oxidoreductase activity	-	G3DSA:3.40.50.80 (GENE3D); IPR013112 (PFAM); IPR013130 (PFAM); IPR013121 (PFAM); G3DSA:2.40.30.10 (GENE3D); PTHR32361:SF9 (PANTHER); PTHR32361 (PANTHER); CYTOPLASMIC_DOMAIN (PHOBIUS); TRANSMEMBRANE (PHOBIUS); CYTOPLASMIC_DOMAIN (PHOBIUS); CYTOPLASMIC_DOMAIN (PHOBIUS); NON_CYTOPLASMIC_DOMAIN (PHOBIUS); NON_CYTOPLASMIC_DOMAIN (PHOBIUS); TRANSMEMBRANE (PHOBIUS); TRANSMEMBRANE (PHOBIUS); NON_CYTOPLAS…			biological_process;oxidoreductase activity	531	Ferric_reduct|FAD_binding_8|NAD_binding_6	BAE65527.1	1100	Ferric_reduct|Glyco_hydro_32C	Aspergillus oryzae RIB40	GH32	NO	NO		Q2TYZ6
jgi|Lipst1_1|54407|e_gw1.8.414.1	cytochrome c oxidase subunit 6b	67	20	8.26e-31	0.79	5	F:transmembrane transporter activity; F:oxidoreductase activity; C:mitochondrion	(1.9) Acting on a heme group of donors	IPR003213 (PFAM); IPR003213 (G3DSA:1.10.10.GENE3D); PTHR11387 (PANTHER); IPR003213 (SUPERFAMILY)	ec:1.9.3.1-oxidase	Oxidative phosphorylation	transmembrane transporter activity;oxidoreductase activity;mitochondrion	67	COX6B	ADY40986.1	1142	Glyco_hydro_31	Ascaris suum	GH31	NO	NO
jgi|Lipst1_1|73501|fgenesh1_kg.9_#_444_#_Locus7649v1rpkm3.92	glycoside hydrolase	809	20	0	0.67	3	P:carbohydrate metabolic process; F:molecular_function; F:hydrolase activity, acting on glycosyl bonds	-	IPR000322 (PFAM); PTHR22762 (PANTHER); PTHR22762:SF50 (PANTHER); SSF51011 (SUPERFAMILY); IPR017853 (SUPERFAMILY); IPR011013 (SUPERFAMILY)			carbohydrate metabolic process;molecular_function;hydrolase activity, acting on glycosyl bonds	809	Glyco_hydro_31	ADG73053.1	811	Glyco_hydro_31	Cellulomonas flavigena DSM 20109	GH31	YES	YES		D5UFU4
jgi|Lipst1_1|107469|fgenesh1_pm.14_#_60	alpha glucosidase alpha	941	20	0	0.67	3	P:carbohydrate metabolic process; F:molecular_function; F:hydrolase activity, acting on glycosyl bonds	-	IPR000322 (PFAM); IPR025887 (PFAM); PTHR22762 (PANTHER); PTHR22762:SF54 (PANTHER); IPR017853 (SUPERFAMILY); SSF51011 (SUPERFAMILY); IPR011013 (SUPERFAMILY)			carbohydrate metabolic process;molecular_function;hydrolase activity, acting on glycosyl bonds	941	Gal_mutarotas_2|Glyco_hydro_31	BAE61578.1	979	Gal_mutarotas_2|Glyco_hydro_31	Aspergillus oryzae RIB40	GH31	YES	YES	3.2.1.84	Q2UA37
jgi|Lipst1_1|7314|gm1.7314_g	alpha-glucosidase	948	20	0	0.58	4	C:cell; P:carbohydrate metabolic process; F:molecular_function; F:hydrolase activity, acting on glycosyl bonds	-	IPR025887 (PFAM); IPR000322 (PFAM); PTHR22762:SF7 (PANTHER); PTHR22762 (PANTHER); IPR000322 (PROSITE_PATTERNS); SIGNAL_PEPTIDE (PHOBIUS); NON_CYTOPLASMIC_DOMAIN (PHOBIUS); SIGNAL_PEPTIDE_N_REGION (PHOBIUS); SIGNAL_PEPTIDE_C_REGION (PHOBIUS); SIGNAL_PEPTIDE_H_REGION (PHOBIUS); SignalP-noTM (SIGNALP_GRAM_NEGATIVE); SignalP-noTM (SIGNALP_EUK); IPR017853 (SUPERFAMILY); SSF51011 (SUPERFAMILY); IPR0110…			cell;carbohydrate metabolic process;molecular_function;hydrolase activity, acting on glycosyl bonds	948	Glyco_hydro_31	BAF20261.1	898	Glyco_hydro_31	Oryza sativa Japonica Group	GH31	YES	YES	3.2.1.20	Q0DA62Q653V7
jgi|Lipst1_1|1803|gm1.1803_g	glucoamylase 1 precursor	971	20	0	0.73	3	P:carbohydrate metabolic process; F:molecular_function; F:hydrolase activity, acting on glycosyl bonds	-	IPR000322 (PFAM); PTHR22762:SF7 (PANTHER); PTHR22762 (PANTHER); IPR000322 (PROSITE_PATTERNS); IPR000322 (PROSITE_PATTERNS); SIGNAL_PEPTIDE (PHOBIUS); SIGNAL_PEPTIDE_N_REGION (PHOBIUS); SIGNAL_PEPTIDE_H_REGION (PHOBIUS); NON_CYTOPLASMIC_DOMAIN (PHOBIUS); SIGNAL_PEPTIDE_C_REGION (PHOBIUS); SignalP-noTM (SIGNALP_GRAM_NEGATIVE); SignalP-noTM (SIGNALP_EUK); SignalP-TM (SIGNALP_GRAM_POSITIVE); IPR01101…			carbohydrate metabolic process;molecular_function;hydrolase activity, acting on glycosyl bonds	971	Glyco_hydro_31|Glyco_hydro_31	AAC31968.1	959	Glyco_hydro_31	Candida albicans	GH31	NO	YES	3.2.1.20	O74254
jgi|Lipst1_1|3651|gm1.3651_g	glycoside hydrolase family 31 protein	806	20	0	0.69	2	P:carbohydrate metabolic process; F:hydrolase activity, acting on glycosyl bonds	-	IPR000322 (PFAM); PTHR22762 (PANTHER); PTHR22762:SF50 (PANTHER); PS51257 (PROSITE_PROFILES); SSF51011 (SUPERFAMILY); IPR017853 (SUPERFAMILY)			carbohydrate metabolic process;hydrolase activity, acting on glycosyl bonds	806	Glyco_hydro_31	ADG73053.1	811	Glyco_hydro_31	Cellulomonas flavigena DSM 20109	GH31	YES	YES		D5UFU4
jgi|Lipst1_1|763|gm1.763_g	glycoside hydrolase family 31 protein	181	20	1.71e-22	0.56	5	F:hydrolase activity, hydrolyzing O-glycosyl compounds; P:carbohydrate metabolic process; F:catalytic activity; F:hydrolase activity; F:carbohydrate binding		PTHR22762:SF50 (PANTHER); PTHR22762 (PANTHER)				181	n/a	ADG73053.1	811	Glyco_hydro_31	Cellulomonas flavigena DSM 20109	GH31	n/a	NO		D5UFU4
jgi|Lipst1_1|69491|fgenesh1_kg.3_#_739_#_Locus2806v1rpkm64.64	beta-glucosidase protein	834	20	0	0.72	2	P:carbohydrate metabolic process; F:hydrolase activity, acting on glycosyl bonds	-	IPR001764 (PRINTS); IPR011658 (SMART); IPR002772 (G3DSA:3.40.50.GENE3D); IPR001764 (G3DSA:3.20.20.GENE3D); IPR002772 (PFAM); IPR001764 (PFAM); IPR011658 (PFAM); IPR026891 (PFAM); IPR026892 (PANTHER); PTHR30620:SF18 (PANTHER); IPR019800 (PROSITE_PATTERNS); IPR002772 (SUPERFAMILY); IPR017853 (SUPERFAMILY)			carbohydrate metabolic process;hydrolase activity, acting on glycosyl bonds	834	Glyco_hydro_3|Glyco_hydro_3_C|PA14|Glyco_hydro_3_C|Fn3-like	CCD50485.1	846	Glyco_hydro_3|Glyco_hydro_3_C|Fn3-like	Botryotinia fuckeliana	GH3	NO	YES
jgi|Lipst1_1|69483|fgenesh1_kg.3_#_731_#_Locus11950v1rpkm0.86	beta-glucosidase	66	20	2.59e-18	0.77	2	F:hydrolase activity, acting on glycosyl bonds	-	IPR026891 (PFAM); PTHR30620:SF18 (PANTHER); IPR026892 (PANTHER)			hydrolase activity, acting on glycosyl bonds	66	Fn3-like	CCD50485.1	846	Glyco_hydro_3|Glyco_hydro_3_C|Fn3-like	Botryotinia fuckeliana	GH3	NO	NO
jgi|Lipst1_1|3183|gm1.3183_g	beta-glucosidase	111	20	2.82e-32	0.62	2	P:carbohydrate metabolic process; F:hydrolase activity, acting on glycosyl bonds	-	IPR002772 (PFAM); IPR002772 (G3DSA:3.40.50.GENE3D); PTHR30620:SF18 (PANTHER); IPR026892 (PANTHER); IPR002772 (SUPERFAMILY)			carbohydrate metabolic process;hydrolase activity, acting on glycosyl bonds	111	Glyco_hydro_3_C	CAK49185.1	859	Glyco_hydro_3|Glyco_hydro_3_C|Fn3-like	Aspergillus niger CBS 513.88	GH3	NO	NO		A2QH25
jgi|Lipst1_1|334883|MIX2726_1424_56	beta-glucosidase	832	20	0	0.73	2	P:carbohydrate metabolic process; F:hydrolase activity, acting on glycosyl bonds	-	IPR001764 (PRINTS); IPR011658 (SMART); IPR002772 (G3DSA:3.40.50.GENE3D); IPR001764 (G3DSA:3.20.20.GENE3D); IPR001764 (PFAM); IPR011658 (PFAM); IPR002772 (PFAM); IPR026891 (PFAM); PTHR30620:SF18 (PANTHER); IPR026892 (PANTHER); IPR019800 (PROSITE_PATTERNS); IPR002772 (SUPERFAMILY); IPR017853 (SUPERFAMILY)			carbohydrate metabolic process;hydrolase activity, acting on glycosyl bonds	832	Glyco_hydro_3|Glyco_hydro_3_C|PA14|Glyco_hydro_3_C|Fn3-like	ABF50853.1	851	Glyco_hydro_3|Glyco_hydro_3_C|PA14|Fn3-like	Aspergillus nidulans FGSC A4	GH3	NO	YES		C8VML9Q5BB53
jgi|Lipst1_1|7191|gm1.7191_g	beta-glucosidase	251	20	8.54e-17	0.64	2	P:carbohydrate metabolic process; F:hydrolase activity, acting on glycosyl bonds	-	IPR011658 (G3DSA:3.90.182.GENE3D); IPR026891 (PFAM); IPR011658 (PFAM); SignalP-TM (SIGNALP_GRAM_POSITIVE); SSF56988 (SUPERFAMILY)			carbohydrate metabolic process;hydrolase activity, acting on glycosyl bonds	251	n/a	BAE61980.1	852	Glyco_hydro_3|Glyco_hydro_3_C|Fn3-like	Aspergillus oryzae RIB40	GH3	n/a	NO		Q2U8Y5
jgi|Lipst1_1|3714|gm1.3714_g	beta-glucosidase k	825	20	0	0.74	2	P:carbohydrate metabolic process; F:hydrolase activity, acting on glycosyl bonds	-	IPR001764 (PRINTS); IPR011658 (SMART); IPR011658 (PFAM); IPR001764 (G3DSA:3.20.20.GENE3D); IPR002772 (PFAM); IPR001764 (PFAM); IPR002772 (G3DSA:3.40.50.GENE3D); IPR026891 (PFAM); PTHR30620:SF18 (PANTHER); IPR026892 (PANTHER); IPR019800 (PROSITE_PATTERNS); IPR017853 (SUPERFAMILY); IPR002772 (SUPERFAMILY)			carbohydrate metabolic process;hydrolase activity, acting on glycosyl bonds	825	Glyco_hydro_3|Glyco_hydro_3_C|PA14|Glyco_hydro_3_C|Fn3-like	ABF50857.1	851	Glyco_hydro_3|Glyco_hydro_3_C|PA14|Fn3-like	Aspergillus nidulans FGSC A4	GH3	NO	YES		C8VKN4Q5BA18
jgi|Lipst1_1|7343|gm1.7343_g	beta-glucosidase protein	834	20	0	0.75	2	P:carbohydrate metabolic process; F:hydrolase activity, acting on glycosyl bonds	-	IPR001764 (PRINTS); IPR011658 (SMART); IPR001764 (PFAM); IPR001764 (G3DSA:3.20.20.GENE3D); IPR008861 (PFAM); IPR002772 (G3DSA:3.40.50.GENE3D); IPR002772 (PFAM); IPR011658 (PFAM); IPR026891 (PFAM); IPR026892 (PANTHER); PTHR30620:SF18 (PANTHER); IPR019800 (PROSITE_PATTERNS); IPR002772 (SUPERFAMILY); IPR017853 (SUPERFAMILY)			carbohydrate metabolic process;hydrolase activity, acting on glycosyl bonds	834	Glyco_hydro_3|Glyco_hydro_3_C|PA14|Glyco_hydro_3_C|Fn3-like	BAE61980.1	852	Glyco_hydro_3|Glyco_hydro_3_C|Fn3-like	Aspergillus oryzae RIB40	GH3	NO	YES		Q2U8Y5
jgi|Lipst1_1|2766|gm1.2766_g	carbohydrate kinase	190	20	1.31e-45	0.63	2	P:carbohydrate metabolic process; F:kinase activity	-	IPR006001 (TIGRFAM); IPR027417 (G3DSA:3.40.50.GENE3D); IPR000623 (PFAM); PTHR11603 (PANTHER); IPR027417 (SUPERFAMILY)			carbohydrate metabolic process;kinase activity	190	n/a	ADX71897.1	789	Glyco_hydro_3	Arthrobacter phenanthrenivorans Sphe3	GH3	n/a	NO
jgi|Lipst1_1|147|gm1.147_g	glycoside hydrolase family 3 protein	868	20	0	0.65	2	P:carbohydrate metabolic process; F:hydrolase activity, acting on glycosyl bonds	-	IPR001764 (PRINTS); IPR026891 (PFAM); IPR001764 (G3DSA:3.20.20.GENE3D); IPR001764 (PFAM); IPR002772 (G3DSA:3.40.50.GENE3D); IPR002772 (PFAM); PTHR30620:SF12 (PANTHER); IPR026892 (PANTHER); IPR019800 (PROSITE_PATTERNS); SIGNAL_PEPTIDE_N_REGION (PHOBIUS); SIGNAL_PEPTIDE_H_REGION (PHOBIUS); SIGNAL_PEPTIDE_C_REGION (PHOBIUS); NON_CYTOPLASMIC_DOMAIN (PHOBIUS); SIGNAL_PEPTIDE (PHOBIUS); SignalP-noTM (S…			carbohydrate metabolic process;hydrolase activity, acting on glycosyl bonds	868	Glyco_hydro_3|Glyco_hydro_3_C|Fn3-like	CCD50891.1	900	Glyco_hydro_3|Glyco_hydro_3_C|Fn3-like	Botryotinia fuckeliana	GH3	YES	YES
jgi|Lipst1_1|5081|gm1.5081_g	glycoside hydrolase family 3 protein	801	20	0	0.8	2	P:carbohydrate metabolic process; F:hydrolase activity, acting on glycosyl bonds	-	IPR001764 (PRINTS); IPR001764 (G3DSA:3.20.20.GENE3D); IPR001764 (PFAM); IPR002772 (PFAM); IPR026891 (PFAM); IPR002772 (G3DSA:3.40.50.GENE3D); PTHR30620:SF2 (PANTHER); IPR026892 (PANTHER); SIGNAL_PEPTIDE_N_REGION (PHOBIUS); SIGNAL_PEPTIDE_C_REGION (PHOBIUS); SIGNAL_PEPTIDE (PHOBIUS); SIGNAL_PEPTIDE_H_REGION (PHOBIUS); NON_CYTOPLASMIC_DOMAIN (PHOBIUS); SignalP-noTM (SIGNALP_EUK); IPR002772 (SUPERFA…			carbohydrate metabolic process;hydrolase activity, acting on glycosyl bonds	801	Glyco_hydro_3|Glyco_hydro_3_C|Fn3-like	BAE64040.1	828	Glyco_hydro_3|Glyco_hydro_3_C|Fn3-like	Aspergillus oryzae RIB40	GH3	YES	YES		Q2U325
jgi|Lipst1_1|106973|fgenesh1_pm.12_#_107	binuclear zinc transcription factor	943	20	2.34e-169	0.6	5	F:DNA binding; C:nucleus; F:ion binding; F:nucleic acid binding transcription factor activity; P:cellular nitrogen compound metabolic process; P:biosynthetic process	-	Coil (COILS); Coil (COILS); IPR007219 (SMART); IPR001138 (SMART); IPR001138 (PFAM); IPR001138 (G3DSA:4.10.240.GENE3D); IPR007219 (PFAM); PTHR31313 (PANTHER); PTHR31313:SF12 (PANTHER); IPR001138 (PROSITE_PATTERNS); IPR001138 (PROSITE_PROFILES); IPR001138 (SUPERFAMILY)			DNA binding;nucleus;ion binding;nucleic acid binding transcription factor activity;cellular nitrogen compound metabolic process;biosynthetic process	943	Zn_clus|Fungal_trans	BAE64464.1	1388	Fungal_trans	Aspergillus oryzae RIB40	GH28	NO	NO		Q2U1V1
jgi|Lipst1_1|292572|CE171455_25516	c6 transcription	807	20	0	0.61	5	C:nucleus; F:DNA binding; F:ion binding; F:nucleic acid binding transcription factor activity; P:cellular nitrogen compound metabolic process; P:biosynthetic process	-	IPR001138 (SMART); IPR007219 (SMART); IPR007219 (PFAM); IPR001138 (G3DSA:4.10.240.GENE3D); IPR001138 (PFAM); PTHR31944 (PANTHER); PTHR31944:SF27 (PANTHER); IPR001138 (PROSITE_PATTERNS); TRANSMEMBRANE (PHOBIUS); CYTOPLASMIC_DOMAIN (PHOBIUS); NON_CYTOPLASMIC_DOMAIN (PHOBIUS); IPR001138 (PROSITE_PROFILES); IPR001138 (SUPERFAMILY); TMhelix (TMHMM)			nucleus;DNA binding;ion binding;nucleic acid binding transcription factor activity;cellular nitrogen compound metabolic process;biosynthetic process	807	Fungal_trans	BAE64464.1	1388	Fungal_trans	Aspergillus oryzae RIB40	GH28	YES	NO		Q2U1V1
jgi|Lipst1_1|104949|fgenesh1_pm.6_#_461	c6 transcription	784	20	3.29e-110	0.5	5	C:nucleus; F:DNA binding; F:nucleic acid binding transcription factor activity; F:ion binding; P:cellular nitrogen compound metabolic process; P:biosynthetic process	-	IPR001138 (SMART); IPR001138 (PFAM); IPR001138 (G3DSA:4.10.240.GENE3D); IPR007219 (PFAM); PTHR32514 (PANTHER); PTHR32514:SF12 (PANTHER); IPR001138 (PROSITE_PATTERNS); IPR001138 (PROSITE_PROFILES); IPR001138 (SUPERFAMILY)			nucleus;DNA binding;nucleic acid binding transcription factor activity;ion binding;cellular nitrogen compound metabolic process;biosynthetic process	784	Zn_clus|Fungal_trans	BAE64464.1	1388	Fungal_trans	Aspergillus oryzae RIB40	GH28	NO	NO		Q2U1V1
jgi|Lipst1_1|102113|fgenesh1_pm.2_#_5	c6 transcription factor	787	20	2.93e-112	0.51	5	C:nucleus; F:DNA binding; F:ion binding; F:nucleic acid binding transcription factor activity; P:cellular nitrogen compound metabolic process; P:biosynthetic process	-	IPR001138 (SMART); IPR001138 (G3DSA:4.10.240.GENE3D); IPR007219 (PFAM); IPR001138 (PFAM); PTHR32514 (PANTHER); PTHR32514:SF12 (PANTHER); IPR001138 (PROSITE_PATTERNS); IPR001138 (PROSITE_PROFILES); IPR001138 (SUPERFAMILY)			nucleus;DNA binding;ion binding;nucleic acid binding transcription factor activity;cellular nitrogen compound metabolic process;biosynthetic process	787	Zn_clus|Fungal_trans	BAE64464.1	1388	Fungal_trans	Aspergillus oryzae RIB40	GH28	NO	NO		Q2U1V1
jgi|Lipst1_1|44431|gw1.1.1282.1	c6 transcription factor	641	20	8.75e-160	0.57	5	C:nucleus; F:DNA binding; F:nucleic acid binding transcription factor activity; F:ion binding; P:cellular nitrogen compound metabolic process; P:biosynthetic process	-	Coil (COILS); IPR001138 (SMART); IPR007219 (SMART); IPR001138 (G3DSA:4.10.240.GENE3D); IPR007219 (PFAM); IPR001138 (PFAM); PTHR31001:SF2 (PANTHER); PTHR31001 (PANTHER); IPR001138 (PROSITE_PATTERNS); IPR001138 (PROSITE_PROFILES); IPR001138 (SUPERFAMILY)			nucleus;DNA binding;nucleic acid binding transcription factor activity;ion binding;cellular nitrogen compound metabolic process;biosynthetic process	641	Fungal_trans	BAE64464.1	1388	Fungal_trans	Aspergillus oryzae RIB40	GH28	YES	NO		Q2U1V1
jgi|Lipst1_1|235588|CE114471_696	transcriptional activator protein acu-15	915	20	5.36e-151	0.58	5	C:nucleus; F:DNA binding; F:nucleic acid binding transcription factor activity; F:ion binding; P:cellular nitrogen compound metabolic process; P:biosynthetic process	-	Coil (COILS); IPR001138 (SMART); IPR007219 (SMART); IPR007219 (PFAM); IPR001138 (PFAM); IPR001138 (G3DSA:4.10.240.GENE3D); PTHR31001:SF23 (PANTHER); PTHR31001 (PANTHER); IPR001138 (PROSITE_PATTERNS); IPR001138 (PROSITE_PROFILES); IPR001138 (SUPERFAMILY)			nucleus;DNA binding;nucleic acid binding transcription factor activity;ion binding;cellular nitrogen compound metabolic process;biosynthetic process	915	Zn_clus|Fungal_trans	BAE64464.1	1388	Fungal_trans	Aspergillus oryzae RIB40	GH28	NO	NO		Q2U1V1
jgi|Lipst1_1|32025|gw1.2.79.1	zinc finger transcription factor 1	341	20	1.15e-67	0.54	5	C:nucleus; F:DNA binding; F:ion binding; F:nucleic acid binding transcription factor activity; P:cellular nitrogen compound metabolic process; P:biosynthetic process	-	IPR002409 (PRINTS); IPR007219 (SMART); IPR001138 (SMART); IPR001138 (PFAM); IPR007219 (PFAM); IPR001138 (G3DSA:4.10.240.GENE3D); PTHR31313:SF14 (PANTHER); PTHR31313 (PANTHER); IPR001138 (PROSITE_PATTERNS); IPR001138 (PROSITE_PROFILES); IPR001138 (SUPERFAMILY)			nucleus;DNA binding;ion binding;nucleic acid binding transcription factor activity;cellular nitrogen compound metabolic process;biosynthetic process	341	Fungal_trans	BAE64464.1	1388	Fungal_trans	Aspergillus oryzae RIB40	GH28	YES	NO		Q2U1V1
jgi|Lipst1_1|37587|gw1.14.280.1	alpha-galactosidase	466	20	0	0.72	4	P:carbohydrate metabolic process; F:hydrolase activity, acting on glycosyl bonds	(3.2) Glycosylases; (3.2) Glycosylases	IPR002241 (PRINTS); IPR006215 (PRINTS); IPR013780 (G3DSA:2.60.40.GENE3D); IPR000111 (PFAM); IPR013785 (G3DSA:3.20.20.GENE3D); PTHR11452 (PANTHER); PTHR11452:SF12 (PANTHER); IPR000111 (PROSITE_PATTERNS); IPR017853 (SUPERFAMILY); SSF51011 (SUPERFAMILY)	ec:3.2.1;ec:3.2.1.22-melibiase	Glycosphingolipid biosynthesis - globo series;Sphingolipid metabolism;Glycerolipid metabolism;Galactose metabolism	carbohydrate metabolic process;hydrolase activity, acting on glycosyl bonds	466	Melibiase	CCD44859.1	515	Melibiase|Melibiase	Botryotinia fuckeliana	GH27	NO	YES
jgi|Lipst1_1|6302|gm1.6302_g	alpha-galactosidase	492	20	0	0.7	4	P:carbohydrate metabolic process; F:hydrolase activity, acting on glycosyl bonds	(3.2) Glycosylases; (3.2) Glycosylases	IPR002241 (PRINTS); IPR006215 (PRINTS); IPR013785 (G3DSA:3.20.20.GENE3D); IPR013780 (G3DSA:2.60.40.GENE3D); IPR000111 (PFAM); PTHR11452:SF12 (PANTHER); PTHR11452 (PANTHER); IPR000111 (PROSITE_PATTERNS); SSF51011 (SUPERFAMILY); IPR017853 (SUPERFAMILY)	ec:3.2.1;ec:3.2.1.22-melibiase	Glycosphingolipid biosynthesis - globo series;Sphingolipid metabolism;Glycerolipid metabolism;Galactose metabolism	carbohydrate metabolic process;hydrolase activity, acting on glycosyl bonds	492	Melibiase	AAA35280.1	482	Melibiase|Melibiase	Lachancea cidri	GH27	NO	YES		Q99172
jgi|Lipst1_1|7011|gm1.7011_g	alpha-galactosidase	494	20	0	0.7	4	P:carbohydrate metabolic process; F:hydrolase activity, acting on glycosyl bonds	(3.2) Glycosylases; (3.2) Glycosylases	IPR002241 (PRINTS); IPR006215 (PRINTS); IPR000111 (PFAM); IPR013785 (G3DSA:3.20.20.GENE3D); IPR013780 (G3DSA:2.60.40.GENE3D); PTHR11452 (PANTHER); PTHR11452:SF12 (PANTHER); IPR000111 (PROSITE_PATTERNS); SIGNAL_PEPTIDE_C_REGION (PHOBIUS); SIGNAL_PEPTIDE_N_REGION (PHOBIUS); NON_CYTOPLASMIC_DOMAIN (PHOBIUS); SIGNAL_PEPTIDE (PHOBIUS); SIGNAL_PEPTIDE_H_REGION (PHOBIUS); SignalP-noTM (SIGNALP_EUK); SSF…	ec:3.2.1;ec:3.2.1.22-melibiase	Glycosphingolipid biosynthesis - globo series;Sphingolipid metabolism;Glycerolipid metabolism;Galactose metabolism	carbohydrate metabolic process;hydrolase activity, acting on glycosyl bonds	494	Melibiase	AAA35280.1	482	Melibiase|Melibiase	Lachancea cidri	GH27	NO	YES		Q99172
jgi|Lipst1_1|156565|CE35448_1734	aquaporin rerated other eukaryote	314	20	1.45e-98	0.7	3	C:cellular_component; P:transport; F:molecular_function	-	IPR000425 (PRINTS); IPR000425 (PFAM); IPR000425 (TIGRFAM); IPR023271 (G3DSA:1.20.1080.GENE3D); IPR000425 (PANTHER); PTHR19139:SF103 (PANTHER); NON_CYTOPLASMIC_DOMAIN (PHOBIUS); TRANSMEMBRANE (PHOBIUS); TRANSMEMBRANE (PHOBIUS); NON_CYTOPLASMIC_DOMAIN (PHOBIUS); TRANSMEMBRANE (PHOBIUS); TRANSMEMBRANE (PHOBIUS); CYTOPLASMIC_DOMAIN (PHOBIUS); NON_CYTOPLASMIC_DOMAIN (PHOBIUS); TRANSMEMBRANE (PHOBIUS);…			cellular_component;transport;molecular_function	314	MIP	AFN53695.1	439	MIP	Linum usitatissimum	GH27	YES	NO
jgi|Lipst1_1|2725|gm1.2725_g	karyopherin alpha	547	20	0	0.85	5	C:nucleus; P:nucleocytoplasmic transport; P:protein targeting; C:cytoplasm; F:protein transporter activity; F:molecular_function	-	Coil (COILS); IPR000225 (SMART); IPR024931 (PIRSF); IPR011989 (G3DSA:1.25.10.GENE3D); IPR002652 (PFAM); IPR000225 (PFAM); PTHR23316 (PANTHER); IPR000225 (PROSITE_PROFILES); IPR000225 (PROSITE_PROFILES); IPR002652 (PROSITE_PROFILES); IPR000225 (PROSITE_PROFILES); IPR016024 (SUPERFAMILY)			nucleus;nucleocytoplasmic transport;protein targeting;cytoplasm;protein transporter activity;molecular_function	547	IBB	CCD80295.1	NA	n/a	Schistosoma mansoni	GH27	n/a	n/a		C1M098
jgi|Lipst1_1|66824|fgenesh1_pg.26_#_1	beta-galactosidase protein	359	20	2.23e-48	0.69	8	P:carbohydrate metabolic process; F:molecular_function; F:hydrolase activity, acting on glycosyl bonds	(3.2) Glycosylases; (3.2) Glycosylases	IPR006103 (PFAM); IPR006104 (PFAM); IPR008979 (G3DSA:2.60.120.GENE3D); IPR013781 (G3DSA:3.20.20.GENE3D); PTHR10066 (PANTHER); PTHR10066:SF58 (PANTHER); IPR008979 (SUPERFAMILY); IPR017853 (SUPERFAMILY)	ec:3.2.1;ec:3.2.1.23-lactase (ambiguous)	Other glycan degradation;Glycosphingolipid biosynthesis - ganglio series;Sphingolipid metabolism;Galactose metabolism;Glycosaminoglycan degradation	carbohydrate metabolic process;molecular_function;hydrolase activity, acting on glycosyl bonds	359	Glyco_hydro_2_N|Glyco_hydro_2_C	ADM36015.1	1056	Glyco_hydro_2_N|Glyco_hydro_2_C|Bgal_small_N	Emericella nidulans WG355	GH2	NO	NO	3.2.1.23
jgi|Lipst1_1|2438|gm1.2438_g	glycoside hydrolase family 2 protein	1027	20	0	0.62	7	P:carbohydrate metabolic process; C:protein complex; F:molecular_function; F:hydrolase activity, acting on glycosyl bonds	(3.2) Glycosylases; (3.2) Glycosylases	IPR006101 (PRINTS); IPR004199 (SMART); IPR004199 (PFAM); IPR013781 (G3DSA:3.20.20.GENE3D); IPR006103 (PFAM); IPR006102 (PFAM); IPR008979 (G3DSA:2.60.120.GENE3D); IPR013812 (G3DSA:2.60.40.GENE3D); IPR014718 (G3DSA:2.70.98.GENE3D); IPR006104 (PFAM); IPR013812 (G3DSA:2.60.40.GENE3D); PTHR10066 (PANTHER); PTHR10066:SF58 (PANTHER); IPR023230 (PROSITE_PATTERNS); IPR023232 (PROSITE_PATTERNS); IPR008979 …	ec:3.2.1;ec:3.2.1.23-lactase (ambiguous)	Other glycan degradation;Glycosphingolipid biosynthesis - ganglio series;Sphingolipid metabolism;Galactose metabolism;Glycosaminoglycan degradation	carbohydrate metabolic process;protein complex;molecular_function;hydrolase activity, acting on glycosyl bonds	1027	Glyco_hydro_2_N|Glyco_hydro_2|Glyco_hydro_2_C|Bgal_small_N	ADM36015.1	1056	Glyco_hydro_2_N|Glyco_hydro_2_C|Bgal_small_N	Emericella nidulans WG355	GH2	NO	YES	3.2.1.23
jgi|Lipst1_1|1716|gm1.1716_g	beta-mannosidase precursor	852	20	0	0.63	2	P:carbohydrate metabolic process; P:catabolic process; P:cell wall organization or biogenesis; F:hydrolase activity, acting on glycosyl bonds	(3.2) Glycosylases; (3.2) Glycosylases	IPR006102 (PFAM); IPR013781 (G3DSA:3.20.20.GENE3D); IPR008979 (G3DSA:2.60.120.GENE3D); IPR013812 (G3DSA:2.60.40.GENE3D); IPR028369 (PTHR10066:PANTHER); PTHR10066 (PANTHER); IPR008979 (SUPERFAMILY); IPR006102 (SUPERFAMILY); IPR017853 (SUPERFAMILY)	ec:3.2.1;ec:3.2.1.25-mannanase	Other glycan degradation	carbohydrate metabolic process;catabolic process;cell wall organization or biogenesis;hydrolase activity, acting on glycosyl bonds	852	n/a	CAG87955.1	NA	n/a	Debaryomyces hansenii CBS767	GH2	n/a	n/a		Q6BQ01
jgi|Lipst1_1|222261|CE101144_7051	deoxyhypusine synthase	372	20	0	0.81	1	P:cellular protein modification process	-	IPR002773 (PFAM); IPR002773 (TIGRFAM); IPR002773 (G3DSA:3.40.910.GENE3D); IPR002773 (PANTHER); IPR029035 (SUPERFAMILY)			cellular protein modification process	372	DS	CAL54622.1	1705	Glyco_hydro_2_N|Glyco_hydro_2_C|Bgal_small_N|DS|PhyH	Ostreococcus tauri OTTH0595	GH2	NO	NO		Q014Q7
jgi|Lipst1_1|882|gm1.882_g	phytanoyl- dioxygenase protein	297	20	4.22e-116	0.7	2	P:biological_process; F:molecular_function	-	G3DSA:2.60.120.620 (GENE3D); IPR008775 (PFAM); PTHR20883 (PANTHER); SSF51197 (SUPERFAMILY)			biological_process;molecular_function	297	PhyH	CAL54622.1	1705	Glyco_hydro_2_N|Glyco_hydro_2_C|Bgal_small_N|DS|PhyH	Ostreococcus tauri OTTH0595	GH2	NO	NO		Q014Q7
jgi|Lipst1_1|42376|gw1.3.914.1	cts1p	410	20	1.25e-108	0.71	2	P:carbohydrate metabolic process; F:hydrolase activity, acting on glycosyl bonds	-	IPR013781 (G3DSA:3.20.20.GENE3D); IPR001223 (PFAM); PTHR31939 (PANTHER); PTHR31939:SF3 (PANTHER); IPR001579 (PROSITE_PATTERNS); SIGNAL_PEPTIDE_C_REGION (PHOBIUS); NON_CYTOPLASMIC_DOMAIN (PHOBIUS); SIGNAL_PEPTIDE_N_REGION (PHOBIUS); SIGNAL_PEPTIDE_H_REGION (PHOBIUS); SIGNAL_PEPTIDE (PHOBIUS); SignalP-TM (SIGNALP_EUK); SignalP-TM (SIGNALP_GRAM_NEGATIVE); IPR017853 (SUPERFAMILY)			carbohydrate metabolic process;hydrolase activity, acting on glycosyl bonds	410	Glyco_hydro_18	CCH61165.1	546	Glyco_hydro_18	Tetrapisispora blattae CBS 6284 type strain:CBS 6284	GH18|CBM19	YES	NO
jgi|Lipst1_1|106733|fgenesh1_pm.11_#_188	glycoside hydrolase family 18 protein	284	20	7.39e-89	0.66	2	P:carbohydrate metabolic process; F:hydrolase activity, acting on glycosyl bonds	-	IPR001223 (PFAM); IPR013781 (G3DSA:3.20.20.GENE3D); PTHR31939:SF3 (PANTHER); PTHR31939 (PANTHER); IPR001579 (PROSITE_PATTERNS); IPR017853 (SUPERFAMILY)			carbohydrate metabolic process;hydrolase activity, acting on glycosyl bonds	284	Glyco_hydro_18	BAA01018.1	506	Glyco_hydro_18|CBM_19	Rhizopus niveus IFO4810	GH18|CBM19	NO	NO	3.2.1.14	P29025
jgi|Lipst1_1|159703|CE38586_24672	---NA---	681	0			0	-		no IPS match				681	n/a	BAE63448.1	NA	n/a	Aspergillus oryzae RIB40	GH18|CBM19	n/a	n/a		Q2U4R7
jgi|Lipst1_1|74862|fgenesh1_kg.12_#_341_#_Locus229v2rpkm41.03_PRE	peroxiredoxin tsa1	166	20	8.54e-79	0.88	2	P:biological_process; F:oxidoreductase activity	(1.1) Acting on the CH-OH group of donors	IPR024706 (PIRSF); IPR019479 (PFAM); IPR012336 (G3DSA:3.40.30.GENE3D); IPR000866 (PFAM); PTHR10681 (PANTHER); PTHR10681:SF101 (PANTHER); IPR012336 (SUPERFAMILY)	ec:1.11.1.15-thioredoxin peroxidase	Glutathione metabolism	biological_process;oxidoreductase activity	166	AhpC-TSA|1-cysPrx_C	CAJ68298.1	725	AhpC-TSA|Glyco_hydro_18	Clostridium difficile 630	GH18	NO	NO		Q18BV5
jgi|Lipst1_1|101999|fgenesh1_pm.1_#_643	mitochondrial peroxiredoxin prx1	263	20	2.85e-114	0.81	2	P:biological_process; F:oxidoreductase activity	(1.1) Acting on the CH-OH group of donors	IPR024706 (PIRSF); IPR012336 (G3DSA:3.40.30.GENE3D); IPR000866 (PFAM); G3DSA:3.30.1020.10 (GENE3D); IPR019479 (PFAM); PTHR10681:SF99 (PANTHER); PTHR10681 (PANTHER); SIGNAL_PEPTIDE_C_REGION (PHOBIUS); SIGNAL_PEPTIDE (PHOBIUS); SIGNAL_PEPTIDE_N_REGION (PHOBIUS); NON_CYTOPLASMIC_DOMAIN (PHOBIUS); SIGNAL_PEPTIDE_H_REGION (PHOBIUS); IPR012336 (PROSITE_PROFILES); SignalP-TM (SIGNALP_GRAM_POSITIVE); IPR…	ec:1.11.1.15-thioredoxin peroxidase	Glutathione metabolism	biological_process;oxidoreductase activity	263	AhpC-TSA|1-cysPrx_C	CAJ68298.1	725	AhpC-TSA|Glyco_hydro_18	Clostridium difficile 630	GH18	NO	NO		Q18BV5
jgi|Lipst1_1|4575|gm1.4575_g	mitochondrial peroxiredoxin prx1	229	20	5.96e-118	0.82	2	P:biological_process; F:oxidoreductase activity	(1.1) Acting on the CH-OH group of donors	IPR024706 (PIRSF); G3DSA:3.30.1020.10 (GENE3D); IPR000866 (PFAM); IPR012336 (G3DSA:3.40.30.GENE3D); IPR019479 (PFAM); PTHR10681 (PANTHER); PTHR10681:SF99 (PANTHER); IPR012336 (PROSITE_PROFILES); IPR012336 (SUPERFAMILY)	ec:1.11.1.15-thioredoxin peroxidase	Glutathione metabolism	biological_process;oxidoreductase activity	229	AhpC-TSA	CAJ68298.1	725	AhpC-TSA|Glyco_hydro_18	Clostridium difficile 630	GH18	NO	NO		Q18BV5
jgi|Lipst1_1|68054|fgenesh1_kg.2_#_172_#_Locus4356v3rpkm0.28_PRE	cyclin-dependent kinase 10	399	20	1.75e-142	0.69	4	P:cellular protein modification process; F:ion binding; F:kinase activity	(2.7) Transferring phosphorous-containing groups	IPR002290 (SMART); G3DSA:3.30.200.20 (GENE3D); G3DSA:1.10.510.10 (GENE3D); IPR000719 (PFAM); PTHR24056 (PANTHER); IPR008271 (PROSITE_PATTERNS); IPR017441 (PROSITE_PATTERNS); IPR000719 (PROSITE_PROFILES); IPR011009 (SUPERFAMILY)	ec:2.7.11		cellular protein modification process;ion binding;kinase activity	399	Pkinase|Pkinase_Tyr	CBX99002.1	785	Pkinase	Leptosphaeria maculans v23.1.3	GH18	NO	NO		E5A5V7
jgi|Lipst1_1|72960|fgenesh1_kg.8_#_482_#_Locus2521v2rpkm11.35	casein kinase ii subunit alpha	329	20	7.27e-176	0.89	4	F:ion binding; P:cellular protein modification process; F:kinase activity	(2.7) Transferring phosphorous-containing groups	IPR002290 (SMART); G3DSA:1.10.510.10 (GENE3D); G3DSA:3.30.200.20 (GENE3D); IPR000719 (PFAM); PTHR24054 (PANTHER); IPR008271 (PROSITE_PATTERNS); IPR017441 (PROSITE_PATTERNS); IPR000719 (PROSITE_PROFILES); IPR011009 (SUPERFAMILY)	ec:2.7.11		ion binding;cellular protein modification process;kinase activity	329	Pkinase	CBX99002.1	785	Pkinase	Leptosphaeria maculans v23.1.3	GH18	YES	NO		E5A5V7
jgi|Lipst1_1|52009|e_gw1.5.1069.1	cell cycle protein	463	20	3.52e-145	0.66	4	F:ion binding; P:cellular protein modification process; F:kinase activity	(2.7) Transferring phosphorous-containing groups	Coil (COILS); IPR002290 (SMART); IPR011989 (G3DSA:1.25.10.GENE3D); IPR000719 (PFAM); G3DSA:1.10.510.10 (GENE3D); G3DSA:3.30.200.20 (GENE3D); PTHR11909:SF7 (PANTHER); PTHR11909 (PANTHER); IPR008271 (PROSITE_PATTERNS); IPR000719 (PROSITE_PROFILES); IPR011009 (SUPERFAMILY)	ec:2.7.11		ion binding;cellular protein modification process;kinase activity	463	Pkinase	CBX99002.1	785	Pkinase	Leptosphaeria maculans v23.1.3	GH18	YES	NO		E5A5V7
jgi|Lipst1_1|147517|CE26400_27048	cell division control protein 28	320	20	0	0.9	4	F:ion binding; P:cellular protein modification process; F:kinase activity	(2.7) Transferring phosphorous-containing groups	IPR002290 (SMART); G3DSA:3.30.200.20 (GENE3D); G3DSA:1.10.510.10 (GENE3D); IPR000719 (PFAM); PTHR24056 (PANTHER); IPR008271 (PROSITE_PATTERNS); IPR017441 (PROSITE_PATTERNS); IPR000719 (PROSITE_PROFILES); IPR011009 (SUPERFAMILY)	ec:2.7.11		ion binding;cellular protein modification process;kinase activity	320	Pkinase_Tyr	CBX99002.1	785	Pkinase	Leptosphaeria maculans v23.1.3	GH18	NO	NO		E5A5V7
jgi|Lipst1_1|411|gm1.411_g	cmgc cdk protein kinase	462	20	1.87e-155	0.76	4	F:ion binding; P:cellular protein modification process; F:kinase activity	(2.7) Transferring phosphorous-containing groups	IPR002290 (SMART); G3DSA:1.10.510.10 (GENE3D); G3DSA:3.30.200.20 (GENE3D); IPR000719 (PFAM); PTHR24056 (PANTHER); PTHR24056:SF158 (PANTHER); IPR008271 (PROSITE_PATTERNS); IPR017441 (PROSITE_PATTERNS); IPR000719 (PROSITE_PROFILES); IPR011009 (SUPERFAMILY)	ec:2.7.11		ion binding;cellular protein modification process;kinase activity	462	Pkinase|Pkinase_Tyr	CBX99002.1	785	Pkinase	Leptosphaeria maculans v23.1.3	GH18	NO	NO		E5A5V7
jgi|Lipst1_1|626|gm1.626_g	glycogen synthase kinase	408	20	0	0.85	4	F:ion binding; P:cellular protein modification process; F:kinase activity	(2.7) Transferring phosphorous-containing groups	IPR002290 (SMART); G3DSA:1.10.510.10 (GENE3D); IPR000719 (PFAM); G3DSA:3.30.200.20 (GENE3D); PTHR24057 (PANTHER); IPR017441 (PROSITE_PATTERNS); IPR008271 (PROSITE_PATTERNS); IPR000719 (PROSITE_PROFILES); IPR011009 (SUPERFAMILY)	ec:2.7.11		ion binding;cellular protein modification process;kinase activity	408	Pkinase_Tyr|Pkinase	CBX99002.1	785	Pkinase	Leptosphaeria maculans v23.1.3	GH18	NO	NO		E5A5V7
jgi|Lipst1_1|6917|gm1.6917_g	meiosis induction protein kinase	512	20	1.06e-96	0.61	10	P:secondary metabolic process; P:biological_process; P:cellular protein modification process; P:anatomical structure development; F:ion binding; P:anatomical structure formation involved in morphogenesis; P:biosynthetic process; P:cell cycle; P:reproduction; P:cell division; C:nucleus; P:cell differentiation; F:kinase activity	(2.7) Transferring phosphorous-containing groups	IPR002290 (SMART); G3DSA:1.10.510.10 (GENE3D); G3DSA:3.30.200.20 (GENE3D); IPR000719 (PFAM); PTHR24055:SF52 (PANTHER); PTHR24055 (PANTHER); IPR008271 (PROSITE_PATTERNS); IPR000719 (PROSITE_PROFILES); IPR011009 (SUPERFAMILY)	ec:2.7.11		secondary metabolic process;biological_process;cellular protein modification process;anatomical structure development;ion binding;anatomical structure formation involved in morphogenesis;biosynthetic process;cell cycle;reproduction;cell division;nucleus;cell differentiation;kinase activity	512	Pkinase_Tyr	CBX99002.1	785	Pkinase	Leptosphaeria maculans v23.1.3	GH18	NO	NO		E5A5V7
jgi|Lipst1_1|34833|gw1.1.351.1	pkinase-domain-containing protein	325	20	3.14e-161	0.77	4	F:ion binding; P:cellular protein modification process; F:kinase activity	(2.7) Transferring phosphorous-containing groups	Coil (COILS); IPR002290 (SMART); G3DSA:1.10.510.10 (GENE3D); IPR000719 (PFAM); G3DSA:3.30.200.20 (GENE3D); PTHR24056:SF39 (PANTHER); PTHR24056 (PANTHER); IPR008271 (PROSITE_PATTERNS); IPR017441 (PROSITE_PATTERNS); IPR000719 (PROSITE_PROFILES); IPR011009 (SUPERFAMILY)	ec:2.7.11		ion binding;cellular protein modification process;kinase activity	325	Pkinase|Pkinase_Tyr	CBX99002.1	785	Pkinase	Leptosphaeria maculans v23.1.3	GH18	NO	NO		E5A5V7
jgi|Lipst1_1|2320|gm1.2320_g	pkinase-domain-containing protein	459	20	1.71e-163	0.7	4	P:cellular protein modification process; F:ion binding; F:kinase activity	(2.7) Transferring phosphorous-containing groups	IPR002290 (SMART); G3DSA:1.10.510.10 (GENE3D); IPR000719 (PFAM); G3DSA:3.30.200.20 (GENE3D); PTHR24056 (PANTHER); PTHR24056:SF107 (PANTHER); IPR008271 (PROSITE_PATTERNS); IPR000719 (PROSITE_PROFILES); IPR011009 (SUPERFAMILY)	ec:2.7.11		cellular protein modification process;ion binding;kinase activity	459	Pkinase|Pkinase_Tyr	CBX99002.1	785	Pkinase	Leptosphaeria maculans v23.1.3	GH18	NO	NO		E5A5V7
jgi|Lipst1_1|7291|gm1.7291_g	protein kinase	602	20	0	0.63	4	F:ion binding; P:cellular protein modification process; F:kinase activity	(2.7) Transferring phosphorous-containing groups	IPR002290 (SMART); IPR000719 (PFAM); G3DSA:1.10.510.10 (GENE3D); G3DSA:3.30.200.20 (GENE3D); PTHR24058 (PANTHER); PTHR24058:SF0 (PANTHER); IPR008271 (PROSITE_PATTERNS); IPR017441 (PROSITE_PATTERNS); IPR000719 (PROSITE_PROFILES); IPR011009 (SUPERFAMILY)	ec:2.7.11		ion binding;cellular protein modification process;kinase activity	602	Pkinase|Pkinase_Tyr	CBX99002.1	785	Pkinase	Leptosphaeria maculans v23.1.3	GH18	NO	NO		E5A5V7
jgi|Lipst1_1|1525|gm1.1525_g	serine threonine-protein kinase kin28	388	20	1.67e-140	0.75	4	P:cellular protein modification process; F:ion binding; F:kinase activity	(2.7) Transferring phosphorous-containing groups	IPR002290 (SMART); G3DSA:1.10.510.10 (GENE3D); IPR000719 (PFAM); G3DSA:3.30.200.20 (GENE3D); PTHR24056 (PANTHER); PTHR24056:SF0 (PANTHER); IPR017441 (PROSITE_PATTERNS); IPR008271 (PROSITE_PATTERNS); IPR000719 (PROSITE_PROFILES); IPR011009 (SUPERFAMILY)	ec:2.7.11		cellular protein modification process;ion binding;kinase activity	388	Pkinase|Pkinase_Tyr	CBX99002.1	785	Pkinase	Leptosphaeria maculans v23.1.3	GH18	NO	NO		E5A5V7
jgi|Lipst1_1|75739|fgenesh1_kg.15_#_108_#_Locus3075v1rpkm57.78	cyclin-dependent protein	395	20	0	0.78	10	C:nucleus; F:ion binding; P:cellular protein modification process; P:cellular nitrogen compound metabolic process; P:biosynthetic process; F:kinase activity; P:cell cycle	(2.7) Transferring phosphorous-containing groups; (2.7) Transferring phosphorous-containing groups; (2.7) Transferring phosphorous-containing groups	IPR002290 (SMART); IPR000719 (PFAM); G3DSA:3.30.200.20 (GENE3D); G3DSA:1.10.510.10 (GENE3D); PTHR24056:SF92 (PANTHER); PTHR24056 (PANTHER); IPR008271 (PROSITE_PATTERNS); IPR000719 (PROSITE_PROFILES); IPR011009 (SUPERFAMILY)	ec:2.7.11;ec:2.7.11.23;ec:2.7.11.22		nucleus;ion binding;cellular protein modification process;cellular nitrogen compound metabolic process;biosynthetic process;kinase activity;cell cycle	395	Pkinase|Pkinase_Tyr	CBX99002.1	785	Pkinase	Leptosphaeria maculans v23.1.3	GH18	NO	NO		E5A5V7
jgi|Lipst1_1|74170|fgenesh1_kg.11_#_113_#_Locus2249v1rpkm81.93	map kinase	434	20	0	0.8	5	F:ion binding; P:cellular protein modification process; F:signal transducer activity; F:kinase activity	(2.7) Transferring phosphorous-containing groups; (2.7) Transferring phosphorous-containing groups	IPR000719 (PFAM); G3DSA:3.30.200.20 (GENE3D); G3DSA:1.10.510.10 (GENE3D); PTHR24055:SF29 (PANTHER); PTHR24055 (PANTHER); IPR003527 (PROSITE_PATTERNS); IPR000719 (PROSITE_PROFILES); IPR011009 (SUPERFAMILY)	ec:2.7.11;ec:2.7.11.24-protein kinase	mTOR signaling pathway	ion binding;cellular protein modification process;signal transducer activity;kinase activity	434	Pkinase|Pkinase_Tyr	CBX99002.1	785	Pkinase	Leptosphaeria maculans v23.1.3	GH18	NO	NO		E5A5V7
jgi|Lipst1_1|69708|fgenesh1_kg.4_#_170_#_Locus3985v1rpkm38.79	mitogen-activated protein kinase	354	20	0	0.9	5	P:cellular protein modification process; F:ion binding; F:signal transducer activity; F:kinase activity	(2.7) Transferring phosphorous-containing groups; (2.7) Transferring phosphorous-containing groups	G3DSA:1.10.510.10 (GENE3D); IPR000719 (PFAM); G3DSA:3.30.200.20 (GENE3D); PTHR24055 (PANTHER); PTHR24055:SF183 (PANTHER); IPR017441 (PROSITE_PATTERNS); IPR003527 (PROSITE_PATTERNS); IPR000719 (PROSITE_PROFILES); IPR011009 (SUPERFAMILY)	ec:2.7.11;ec:2.7.11.24-protein kinase	mTOR signaling pathway	cellular protein modification process;ion binding;signal transducer activity;kinase activity	354	Pkinase|Pkinase_Tyr	CBX99002.1	785	Pkinase	Leptosphaeria maculans v23.1.3	GH18	NO	NO		E5A5V7
jgi|Lipst1_1|106427|fgenesh1_pm.10_#_203	mitogen-activated protein kinase hog1	352	20	0	0.95	5	F:ion binding; P:cellular protein modification process; F:signal transducer activity; F:kinase activity	(2.7) Transferring phosphorous-containing groups; (2.7) Transferring phosphorous-containing groups	IPR008352 (PRINTS); IPR002290 (SMART); IPR000719 (PFAM); G3DSA:1.10.510.10 (GENE3D); G3DSA:3.30.200.20 (GENE3D); PTHR24055:SF10 (PANTHER); PTHR24055 (PANTHER); IPR017441 (PROSITE_PATTERNS); IPR003527 (PROSITE_PATTERNS); IPR008271 (PROSITE_PATTERNS); IPR000719 (PROSITE_PROFILES); IPR011009 (SUPERFAMILY)	ec:2.7.11;ec:2.7.11.24-protein kinase	mTOR signaling pathway	ion binding;cellular protein modification process;signal transducer activity;kinase activity	352	Pkinase|Pkinase_Tyr	CBX99002.1	785	Pkinase	Leptosphaeria maculans v23.1.3	GH18	NO	NO		E5A5V7
jgi|Lipst1_1|71939|fgenesh1_kg.7_#_124_#_Locus3482v1rpkm48.25	protein kinase and ribonuclease	1053	20	0	0.55	8	F:nuclease activity; P:cellular protein modification process; F:ion binding; P:mRNA processing; F:kinase activity; F:molecular_function	(2.7) Transferring phosphorous-containing groups; (3.1) Acting on ester bonds	IPR018391 (SMART); IPR002290 (SMART); IPR006567 (SMART); IPR027295 (G3DSA:2.140.10.GENE3D); G3DSA:1.10.510.10 (GENE3D); G3DSA:3.30.200.20 (GENE3D); IPR000719 (PFAM); IPR010513 (PFAM); PTHR13954:SF6 (PANTHER); PTHR13954 (PANTHER); IPR008271 (PROSITE_PATTERNS); TRANSMEMBRANE (PHOBIUS); SIGNAL_PEPTIDE_H_REGION (PHOBIUS); SIGNAL_PEPTIDE (PHOBIUS); SIGNAL_PEPTIDE_C_REGION (PHOBIUS); NON_CYTOPLASMIC_DO…	ec:2.7.11;ec:3.1		nuclease activity;cellular protein modification process;ion binding;mRNA processing;kinase activity;molecular_function	1053	Pkinase|Pkinase_Tyr|Ribonuc_2-5A	CBX99002.1	785	Pkinase	Leptosphaeria maculans v23.1.3	GH18	NO	NO		E5A5V7
jgi|Lipst1_1|35804|gw1.5.303.1	class v	334	20	7.58e-65	0.52	4	P:carbohydrate metabolic process; P:catabolic process; F:hydrolase activity, acting on glycosyl bonds	(3.2) Glycosylases	IPR011583 (SMART); IPR001223 (PFAM); IPR013781 (G3DSA:3.20.20.GENE3D); PTHR11177 (PANTHER); PTHR11177:SF128 (PANTHER); IPR001579 (PROSITE_PATTERNS); IPR017853 (SUPERFAMILY)	ec:3.2.1.14-chitodextrinase	Amino sugar and nucleotide sugar metabolism	carbohydrate metabolic process;catabolic process;hydrolase activity, acting on glycosyl bonds	334	Glyco_hydro_18	CAP99804.1	378	Glyco_hydro_18	Penicillium chrysogenum Wisconsin 54-1255	GH18	YES	YES		B6HS37
jgi|Lipst1_1|102785|fgenesh1_pm.3_#_28	glycoside hydrolase family 18 protein	391	20	8.08e-148	0.67	4	P:carbohydrate metabolic process; P:catabolic process; F:hydrolase activity, acting on glycosyl bonds	(3.2) Glycosylases	IPR011583 (SMART); IPR013781 (G3DSA:3.20.20.GENE3D); IPR029070 (G3DSA:3.10.50.GENE3D); IPR001223 (PFAM); PTHR11177 (PANTHER); PTHR11177:SF143 (PANTHER); IPR029070 (SUPERFAMILY); IPR017853 (SUPERFAMILY)	ec:3.2.1.14-chitodextrinase	Amino sugar and nucleotide sugar metabolism	carbohydrate metabolic process;catabolic process;hydrolase activity, acting on glycosyl bonds	391	Glyco_hydro_18	AAO61686.1	446	Glyco_hydro_18	Aspergillus fumigatus ATCC 13073	GH18	YES	YES	3.2.1.14	Q873X9
jgi|Lipst1_1|149679|CE28562_3779	glycoside hydrolase family 18 protein	387	20	5.89e-150	0.69	4	P:carbohydrate metabolic process; P:catabolic process; F:hydrolase activity, acting on glycosyl bonds	(3.2) Glycosylases	IPR011583 (SMART); IPR029070 (G3DSA:3.10.50.GENE3D); IPR013781 (G3DSA:3.20.20.GENE3D); IPR001223 (PFAM); PTHR11177:SF143 (PANTHER); PTHR11177 (PANTHER); IPR001579 (PROSITE_PATTERNS); IPR017853 (SUPERFAMILY); IPR029070 (SUPERFAMILY)	ec:3.2.1.14-chitodextrinase	Amino sugar and nucleotide sugar metabolism	carbohydrate metabolic process;catabolic process;hydrolase activity, acting on glycosyl bonds	387	Glyco_hydro_18	CAP64773.1	464	Glyco_hydro_18	Podospora anserina S mat+	GH18	YES	YES		B2ALC6
jgi|Lipst1_1|281757|CE160640_13547	subtilisin-like protein	867	20	0	0.64	2	P:biological_process; F:peptidase activity	(3.4) Acting on peptide bonds (peptide hydrolases)	IPR015500 (PRINTS); IPR008979 (G3DSA:2.60.120.GENE3D); IPR000209 (PFAM); IPR002884 (PFAM); IPR000209 (G3DSA:3.40.50.GENE3D); IPR015500 (PANTHER); PTHR10795:SF310 (PANTHER); IPR023828 (PROSITE_PATTERNS); IPR022398 (PROSITE_PATTERNS); TRANSMEMBRANE (PHOBIUS); SIGNAL_PEPTIDE_H_REGION (PHOBIUS); SIGNAL_PEPTIDE_C_REGION (PHOBIUS); NON_CYTOPLASMIC_DOMAIN (PHOBIUS); SIGNAL_PEPTIDE (PHOBIUS); SIGNAL_PEPT…	ec:3.4.21		biological_process;peptidase activity	867	Peptidase_S8|P_proprotein	AEE95448.1	1225	Peptidase_S8|CW_binding_2|CW_binding_2|CW_binding_2	Mahella australiensis 50-1 BON	GH18	NO	NO
jgi|Lipst1_1|105823|fgenesh1_pm.8_#_370	valyl-trna mitochondrial precursor	1048	20	0	0.79	7	F:ion binding; P:tRNA metabolic process; P:cellular amino acid metabolic process; F:ligase activity; F:molecular_function; P:translation	(6.1) Forming carbon-oxygen bonds; (6.1) Forming carbon-oxygen bonds; (3.1) Acting on ester bonds	Coil (COILS); Coil (COILS); IPR002303 (PRINTS); IPR014729 (G3DSA:3.40.50.GENE3D); IPR009080 (G3DSA:1.10.730.GENE3D); IPR013155 (PFAM); IPR002300 (PFAM); IPR002303 (TIGRFAM); IPR009008 (G3DSA:3.90.740.GENE3D); PTHR11946 (PANTHER); IPR002303 (PTHR11946:PANTHER); IPR001412 (PROSITE_PATTERNS); IPR002303 (HAMAP); IPR009080 (SUPERFAMILY); IPR009008 (SUPERFAMILY); SSF52374 (SUPERFAMILY)	ec:6.1.1;ec:3.1.1.1-ali-esterase;ec:6.1.1.9-ligase	Drug metabolism - other enzymesAminoacyl-tRNA biosynthesis	ion binding;tRNA metabolic process;cellular amino acid metabolic process;ligase activity;molecular_function;translation	1048	tRNA-synt_1|tRNA-synt_1g|tRNA-synt_1_2|Anticodon_1	ABY40380.1	255	tRNA-synt_1	Pantoea dispersa	GH18	NO	NO		A9XU61
jgi|Lipst1_1|69205|fgenesh1_kg.3_#_453_#_Locus2240v1rpkm82.40	nad -binding rossmann-fold containing protein	329	20	5.1e-93	0.59	2	P:biological_process; F:oxidoreductase activity	-	IPR002347 (PRINTS); IPR016040 (G3DSA:3.40.50.GENE3D); IPR002198 (PFAM); PTHR24316:SF262 (PANTHER); PTHR24316 (PANTHER); SSF51735 (SUPERFAMILY)			biological_process;oxidoreductase activity	329	adh_short	EAA59449.1	980	Glyco_hydro_18|adh_short	Aspergillus nidulans FGSC A4	GH18	NO	NO		Q5B652
jgi|Lipst1_1|73771|fgenesh1_kg.10_#_199_#_Locus2941v1rpkm60.96	cmgc dyrk yak protein kinase	742	20	0	0.8	3	F:ion binding; P:cellular protein modification process; F:kinase activity	-	IPR002290 (SMART); G3DSA:3.30.200.20 (GENE3D); IPR000719 (PFAM); G3DSA:1.10.510.10 (GENE3D); PTHR24058:SF17 (PANTHER); PTHR24058 (PANTHER); IPR000719 (PROSITE_PROFILES); IPR011009 (SUPERFAMILY)			ion binding;cellular protein modification process;kinase activity	742	Pkinase|Pkinase_Tyr	CBX99002.1	785	Pkinase	Leptosphaeria maculans v23.1.3	GH18	NO	YES		E5A5V7
jgi|Lipst1_1|72130|fgenesh1_kg.7_#_315_#_Locus3408v1rpkm49.45	related to short-chain dehydrogenase	330	20	3.24e-52	0.53	2	P:biological_process; F:oxidoreductase activity	-	IPR002347 (PRINTS); IPR002198 (PFAM); IPR016040 (G3DSA:3.40.50.GENE3D); PTHR24320 (PANTHER); PTHR24320:SF58 (PANTHER); SSF51735 (SUPERFAMILY)			biological_process;oxidoreductase activity	330	adh_short	EAA59449.1	980	Glyco_hydro_18|adh_short	Aspergillus nidulans FGSC A4	GH18	NO	NO		Q5B652
jgi|Lipst1_1|70272|fgenesh1_kg.4_#_734_#_Locus4032v1rpkm38.09	cell division protein kinase	320	20	1.14e-59	0.54	3	F:ion binding; P:cellular protein modification process; F:kinase activity	-	IPR002290 (SMART); G3DSA:3.30.200.20 (GENE3D); IPR000719 (PFAM); G3DSA:1.10.510.10 (GENE3D); PTHR24056 (PANTHER); PTHR24056:SF161 (PANTHER); IPR000719 (PROSITE_PROFILES); IPR011009 (SUPERFAMILY)			ion binding;cellular protein modification process;kinase activity	320	Pkinase_Tyr	CBX99002.1	785	Pkinase	Leptosphaeria maculans v23.1.3	GH18	NO	NO		E5A5V7
jgi|Lipst1_1|68296|fgenesh1_kg.2_#_414_#_Locus5220v2rpkm17.27	calcium proton exchanger	381	20	7.52e-150	0.75	9	P:transmembrane transport; F:transmembrane transporter activity; P:transport; C:cellular_component; C:vacuole	-	IPR004798 (TIGRFAM); IPR004713 (TIGRFAM); IPR004837 (PFAM); PTHR31503 (PANTHER); IPR030177 (PTHR31503:PANTHER); CYTOPLASMIC_DOMAIN (PHOBIUS); TRANSMEMBRANE (PHOBIUS); CYTOPLASMIC_DOMAIN (PHOBIUS); TRANSMEMBRANE (PHOBIUS); TRANSMEMBRANE (PHOBIUS); TRANSMEMBRANE (PHOBIUS); TRANSMEMBRANE (PHOBIUS); NON_CYTOPLASMIC_DOMAIN (PHOBIUS); TRANSMEMBRANE (PHOBIUS); TRANSMEMBRANE (PHOBIUS); NON_CYTOPLASMIC_DO…			transmembrane transport;transmembrane transporter activity;transport;cellular_component;vacuole	381	Na_Ca_ex	CCA23373.1	844	Na_Ca_ex|Na_Ca_ex	Albugo laibachii Nc14	GH18	NO	NO
jgi|Lipst1_1|74962|fgenesh1_kg.13_#_10_#_Locus6743v1rpkm6.70	short-chain dehydrogenases	293	20	0	0.69	2	P:biological_process; F:oxidoreductase activity	-	IPR002347 (PRINTS); IPR016040 (G3DSA:3.40.50.GENE3D); IPR002198 (PFAM); PTHR24316:SF109 (PANTHER); PTHR24316 (PANTHER); SSF51735 (SUPERFAMILY)			biological_process;oxidoreductase activity	293	n/a	EAA59449.1	980	Glyco_hydro_18|adh_short	Aspergillus nidulans FGSC A4	GH18	n/a	NO		Q5B652
jgi|Lipst1_1|66903|fgenesh1_kg.1_#_38_#_Locus7780v1rpkm3.65	short-chain dehydrogenase reductase family	365	20	4.08e-164	0.74	2	P:biological_process; F:oxidoreductase activity	-	IPR002347 (PRINTS); IPR016040 (G3DSA:3.40.50.GENE3D); IPR002198 (PFAM); PTHR24316:SF315 (PANTHER); PTHR24316 (PANTHER); SSF51735 (SUPERFAMILY)			biological_process;oxidoreductase activity	365	n/a	EAA59449.1	980	Glyco_hydro_18|adh_short	Aspergillus nidulans FGSC A4	GH18	n/a	NO		Q5B652
jgi|Lipst1_1|103185|fgenesh1_pm.3_#_428	calcium permease family membrane transporter	1081	20	0	0.61	2	P:transmembrane transport; C:cellular_component	-	IPR004837 (PFAM); IPR005185 (PFAM); PTHR31503:SF0 (PANTHER); PTHR31503 (PANTHER); CYTOPLASMIC_DOMAIN (PHOBIUS); NON_CYTOPLASMIC_DOMAIN (PHOBIUS); TRANSMEMBRANE (PHOBIUS); NON_CYTOPLASMIC_DOMAIN (PHOBIUS); NON_CYTOPLASMIC_DOMAIN (PHOBIUS); TRANSMEMBRANE (PHOBIUS); NON_CYTOPLASMIC_DOMAIN (PHOBIUS); TRANSMEMBRANE (PHOBIUS); TRANSMEMBRANE (PHOBIUS); TRANSMEMBRANE (PHOBIUS); TRANSMEMBRANE (PHOBIUS); T…			transmembrane transport;cellular_component	1081	Na_Ca_ex|Na_Ca_ex	CCA23373.1	844	Na_Ca_ex|Na_Ca_ex	Albugo laibachii Nc14	GH18	YES	NO
jgi|Lipst1_1|65493|fgenesh1_pg.12_#_87	cmgc cdk cdk5 protein kinase	326	20	4.4e-179	0.88	3	P:cellular protein modification process; F:ion binding; F:kinase activity	-	IPR002290 (SMART); IPR000719 (PFAM); G3DSA:3.30.200.20 (GENE3D); G3DSA:1.10.510.10 (GENE3D); PTHR24056 (PANTHER); IPR000719 (PROSITE_PROFILES); IPR011009 (SUPERFAMILY)			cellular protein modification process;ion binding;kinase activity	326	Pkinase|Pkinase_Tyr	CBX99002.1	785	Pkinase	Leptosphaeria maculans v23.1.3	GH18	NO	NO		E5A5V7
jgi|Lipst1_1|57616|e_gw1.12.126.1	cmgc dyrk dyrk2 protein kinase	611	20	0	0.72	3	P:cellular protein modification process; F:ion binding; F:kinase activity	-	G3DSA:1.10.510.10 (GENE3D); G3DSA:3.30.200.20 (GENE3D); IPR000719 (PFAM); PTHR24058 (PANTHER); PTHR24058:SF22 (PANTHER); IPR017441 (PROSITE_PATTERNS); IPR000719 (PROSITE_PROFILES); IPR011009 (SUPERFAMILY)			cellular protein modification process;ion binding;kinase activity	611	Pkinase|Pkinase_Tyr	CBX99002.1	785	Pkinase	Leptosphaeria maculans v23.1.3	GH18	NO	NO		E5A5V7
jgi|Lipst1_1|25674|estExt_Genemark1.C_2_t20023	cmgc dyrk protein kinase	649	20	1.81e-34	0.5	3	P:cellular protein modification process; F:ion binding; F:kinase activity	-	IPR002290 (SMART); IPR000719 (PFAM); G3DSA:1.10.510.10 (GENE3D); G3DSA:3.30.200.20 (GENE3D); PTHR24056 (PANTHER); PTHR24056:SF45 (PANTHER); IPR017441 (PROSITE_PATTERNS); IPR000719 (PROSITE_PROFILES); IPR011009 (SUPERFAMILY)			cellular protein modification process;ion binding;kinase activity	649	Pkinase	CBX99002.1	785	Pkinase	Leptosphaeria maculans v23.1.3	GH18	YES	YES		E5A5V7
jgi|Lipst1_1|52874|e_gw1.6.106.1	cmgc dyrk yak protein kinase	647	20	0	0.7	3	F:ion binding; P:cellular protein modification process; F:kinase activity	-	IPR002290 (SMART); IPR000719 (PFAM); G3DSA:1.10.510.10 (GENE3D); G3DSA:3.30.200.20 (GENE3D); PTHR24058 (PANTHER); PTHR24058:SF17 (PANTHER); IPR000719 (PROSITE_PROFILES); IPR011009 (SUPERFAMILY)			ion binding;cellular protein modification process;kinase activity	647	Pkinase|Pkinase_Tyr	CBX99002.1	785	Pkinase	Leptosphaeria maculans v23.1.3	GH18	NO	YES		E5A5V7
jgi|Lipst1_1|57826|e_gw1.13.274.1	protein phosphatase pp1 regulatory subunit	340	20	1.19e-103	0.69	1	F:molecular_function	-	SM00365 (SMART); IPR025875 (PFAM); G3DSA:3.80.10.10 (GENE3D); G3DSA:3.80.10.10 (GENE3D); PTHR10588 (PANTHER); IPR001611 (PROSITE_PROFILES); IPR001611 (PROSITE_PROFILES); IPR001611 (PROSITE_PROFILES); IPR001611 (PROSITE_PROFILES); IPR001611 (PROSITE_PROFILES); IPR001611 (PROSITE_PROFILES); IPR001611 (PROSITE_PROFILES); IPR001611 (PROSITE_PROFILES); IPR001611 (PROSITE_PROFILES); IPR001611 (PROSITE_…			molecular_function	340	n/a	AEY67763.1	600	Glyco_hydro_18	Clostridium sp. BNL1100	GH18	n/a	NO
jgi|Lipst1_1|47850|e_gw1.1.976.1	serine threonine protein kinase	461	20	2.17e-160	0.68	3	F:ion binding; P:cellular protein modification process; F:kinase activity	-	G3DSA:1.10.510.10 (GENE3D); G3DSA:3.30.200.20 (GENE3D); IPR000719 (PFAM); PTHR24056:SF45 (PANTHER); PTHR24056 (PANTHER); IPR017441 (PROSITE_PATTERNS); IPR000719 (PROSITE_PROFILES); IPR011009 (SUPERFAMILY)			ion binding;cellular protein modification process;kinase activity	461	Pkinase|Pkinase_Tyr	CBX99002.1	785	Pkinase	Leptosphaeria maculans v23.1.3	GH18	NO	NO		E5A5V7
jgi|Lipst1_1|5867|gm1.5867_g	short chain dehydrogenase reductase family	408	20	8.6e-144	0.67	2	P:biological_process; F:oxidoreductase activity	-	IPR002347 (PRINTS); IPR002198 (PFAM); IPR016040 (G3DSA:3.40.50.GENE3D); PTHR24320:SF54 (PANTHER); PTHR24320 (PANTHER); NON_CYTOPLASMIC_DOMAIN (PHOBIUS); CYTOPLASMIC_DOMAIN (PHOBIUS); TRANSMEMBRANE (PHOBIUS); TRANSMEMBRANE (PHOBIUS); NON_CYTOPLASMIC_DOMAIN (PHOBIUS); SSF51735 (SUPERFAMILY); TMhelix (TMHMM)			biological_process;oxidoreductase activity	408	n/a	EAA59449.1	980	Glyco_hydro_18|adh_short	Aspergillus nidulans FGSC A4	GH18	n/a	NO		Q5B652
jgi|Lipst1_1|107767|fgenesh1_pm.15_#_90	short-chain dehydrogenase	343	20	9.04e-81	0.56	2	P:biological_process; F:oxidoreductase activity	-	IPR002347 (PRINTS); IPR002198 (PFAM); IPR016040 (G3DSA:3.40.50.GENE3D); PTHR24316:SF262 (PANTHER); PTHR24316 (PANTHER); SSF51735 (SUPERFAMILY)			biological_process;oxidoreductase activity	343	adh_short	EAA59449.1	980	Glyco_hydro_18|adh_short	Aspergillus nidulans FGSC A4	GH18	NO	NO		Q5B652
jgi|Lipst1_1|197626|CE76509_6222	short-chain dehydrogenase	328	20	7.79e-139	0.66	2	P:biological_process; F:oxidoreductase activity	-	IPR002347 (PRINTS); IPR002198 (PRINTS); IPR002198 (PFAM); IPR016040 (G3DSA:3.40.50.GENE3D); PTHR24320 (PANTHER); SSF51735 (SUPERFAMILY)			biological_process;oxidoreductase activity	328	adh_short	EAA59449.1	980	Glyco_hydro_18|adh_short	Aspergillus nidulans FGSC A4	GH18	NO	NO		Q5B652
jgi|Lipst1_1|292930|CE171813_4538	short-chain dehydrogenase	335	20	5.47e-89	0.58	2	P:biological_process; F:oxidoreductase activity	-	IPR002347 (PRINTS); IPR016040 (G3DSA:3.40.50.GENE3D); IPR002198 (PFAM); PTHR24316:SF312 (PANTHER); PTHR24316 (PANTHER); IPR020904 (PROSITE_PATTERNS); SSF51735 (SUPERFAMILY)			biological_process;oxidoreductase activity	335	adh_short	EAA59449.1	980	Glyco_hydro_18|adh_short	Aspergillus nidulans FGSC A4	GH18	NO	NO		Q5B652
jgi|Lipst1_1|4937|gm1.4937_g	short-chain dehydrogenase	314	20	1.66e-86	0.6	2	P:biological_process; F:oxidoreductase activity	-	IPR002347 (PRINTS); IPR002198 (PFAM); IPR016040 (G3DSA:3.40.50.GENE3D); PTHR24316:SF262 (PANTHER); PTHR24316 (PANTHER); SSF51735 (SUPERFAMILY)			biological_process;oxidoreductase activity	314	n/a	EAA59449.1	980	Glyco_hydro_18|adh_short	Aspergillus nidulans FGSC A4	GH18	n/a	NO		Q5B652
jgi|Lipst1_1|7241|gm1.7241_g	short-chain dehydrogenase	319	20	8.25e-113	0.65	2	P:biological_process; F:oxidoreductase activity	-	IPR002198 (PRINTS); IPR002347 (PRINTS); IPR002198 (PFAM); IPR016040 (G3DSA:3.40.50.GENE3D); PTHR24320 (PANTHER); PTHR24320:SF56 (PANTHER); SSF51735 (SUPERFAMILY)			biological_process;oxidoreductase activity	319	adh_short	EAA59449.1	980	Glyco_hydro_18|adh_short	Aspergillus nidulans FGSC A4	GH18	NO	NO		Q5B652
jgi|Lipst1_1|85136|estExt_Genewise1.C_9_t10495	short-chain dehydrogenase	334	20	1.02e-93	0.62	2	P:biological_process; F:oxidoreductase activity	-	IPR002347 (PRINTS); IPR002198 (PFAM); IPR016040 (G3DSA:3.40.50.GENE3D); PTHR24316 (PANTHER); PTHR24316:SF262 (PANTHER); SSF51735 (SUPERFAMILY)			biological_process;oxidoreductase activity	334	n/a	EAA59449.1	980	Glyco_hydro_18|adh_short	Aspergillus nidulans FGSC A4	GH18	n/a	NO		Q5B652
jgi|Lipst1_1|58746|e_gw1.15.2.1	short-chain dehydrogenase reductase	325	20	1.33e-150	0.76	2	P:biological_process; F:oxidoreductase activity	-	IPR002347 (PRINTS); IPR002198 (PFAM); IPR016040 (G3DSA:3.40.50.GENE3D); PTHR24316:SF18 (PANTHER); PTHR24316 (PANTHER); SSF51735 (SUPERFAMILY)			biological_process;oxidoreductase activity	325	adh_short	EAA59449.1	980	Glyco_hydro_18|adh_short	Aspergillus nidulans FGSC A4	GH18	NO	NO		Q5B652
jgi|Lipst1_1|7036|gm1.7036_g	short-chain dehydrogenase reductase family	309	20	4.59e-133	0.71	2	P:biological_process; F:oxidoreductase activity	-	IPR002347 (PRINTS); IPR002198 (PFAM); IPR016040 (G3DSA:3.40.50.GENE3D); PTHR24320:SF60 (PANTHER); PTHR24320 (PANTHER); SSF51735 (SUPERFAMILY)			biological_process;oxidoreductase activity	309	adh_short	EAA59449.1	980	Glyco_hydro_18|adh_short	Aspergillus nidulans FGSC A4	GH18	NO	NO		Q5B652
jgi|Lipst1_1|219552|CE98435_4859	short-chain dehydrogenase reductase sdr family protein	338	20	1.01e-43	0.51	2	P:biological_process; F:oxidoreductase activity	-	IPR002347 (PRINTS); IPR016040 (G3DSA:3.40.50.GENE3D); IPR002198 (PFAM); PTHR24320:SF58 (PANTHER); PTHR24320 (PANTHER); TRANSMEMBRANE (PHOBIUS); CYTOPLASMIC_DOMAIN (PHOBIUS); NON_CYTOPLASMIC_DOMAIN (PHOBIUS); SSF51735 (SUPERFAMILY); TMhelix (TMHMM)			biological_process;oxidoreductase activity	338	adh_short	EAA59449.1	980	Glyco_hydro_18|adh_short	Aspergillus nidulans FGSC A4	GH18	NO	NO		Q5B652
jgi|Lipst1_1|7299|gm1.7299_g	yor246c-like protein	324	20	9.93e-60	0.53	3	P:biological_process; F:oxidoreductase activity	-	IPR002198 (PRINTS); IPR002347 (PRINTS); IPR002198 (PFAM); IPR016040 (G3DSA:3.40.50.GENE3D); PTHR24320 (PANTHER); SSF51735 (SUPERFAMILY)			biological_process;oxidoreductase activity	324	adh_short	EAA59449.1	980	Glyco_hydro_18|adh_short	Aspergillus nidulans FGSC A4	GH18	NO	NO		Q5B652
jgi|Lipst1_1|129802|CE8685_8274	metallo-dependent phosphatase	580	20	7.71e-132	0.55	0	-		IPR029052 (G3DSA:3.60.21.GENE3D); IPR018946 (PFAM); PTHR11177:SF134 (PANTHER); PTHR11177 (PANTHER); SIGNAL_PEPTIDE_N_REGION (PHOBIUS); SIGNAL_PEPTIDE_C_REGION (PHOBIUS); SIGNAL_PEPTIDE_H_REGION (PHOBIUS); SIGNAL_PEPTIDE (PHOBIUS); TRANSMEMBRANE (PHOBIUS); NON_CYTOPLASMIC_DOMAIN (PHOBIUS); NON_CYTOPLASMIC_DOMAIN (PHOBIUS); TRANSMEMBRANE (PHOBIUS); CYTOPLASMIC_DOMAIN (PHOBIUS); IPR029052 (SUPERFAMI…				580	PhoD	EAA58983.1	938	PhoD	Aspergillus nidulans FGSC A4	GH18	YES	NO		Q5ATY5
jgi|Lipst1_1|101184|estExt_Genewise1Plus.C_190124	#NAME?	492	20	4.48e-177	0.64	2	F:molecular_function; C:cellular_component		IPR018946 (PFAM); IPR029052 (G3DSA:3.60.21.GENE3D); PTHR11177:SF134 (PANTHER); PTHR11177 (PANTHER); NON_CYTOPLASMIC_DOMAIN (PHOBIUS); CYTOPLASMIC_DOMAIN (PHOBIUS); NON_CYTOPLASMIC_DOMAIN (PHOBIUS); TRANSMEMBRANE (PHOBIUS); TRANSMEMBRANE (PHOBIUS); IPR029052 (SUPERFAMILY); TMhelix (TMHMM); TMhelix (TMHMM)				492	PhoD	EAA58983.1	938	PhoD	Aspergillus nidulans FGSC A4	GH18	YES	NO		Q5ATY5
jgi|Lipst1_1|42147|gw1.67.1.1	gpi-anchored cell wall beta- -endoglucanase	197	20	6.7e-92	0.78	10	P:carbohydrate metabolic process; F:transferase activity, transferring glycosyl groups; P:catabolic process; C:cell wall; F:ion binding; C:extracellular region; C:cellular_component; C:plasma membrane; F:hydrolase activity, acting on glycosyl bonds	(3.2) Glycosylases; (3.2) Glycosylases; (3.2) Glycosylases	IPR013781 (G3DSA:3.20.20.GENE3D); PTHR16631 (PANTHER); PTHR16631:SF10 (PANTHER); IPR017853 (SUPERFAMILY)	ec:3.2.1.39-endo-1,3-beta-D-glucosidase;ec:3.2.1;ec:3.2.1.21-gentiobiase	Starch and sucrose metabolismStarch and sucrose metabolism;Cyanoamino acid metabolism;Phenylpropanoid biosynthesis	carbohydrate metabolic process;transferase activity, transferring glycosyl groups;catabolic process;cell wall;ion binding;extracellular region;cellular_component;plasma membrane;hydrolase activity, acting on glycosyl bonds	197	n/a	EAL86311.1	NA	n/a	Aspergillus fumigatus Af293	GH17	n/a	n/a
jgi|Lipst1_1|63359|fgenesh1_pg.6_#_184	scw11p	706	20	4.39e-93	0.69	5	P:cell division; P:biological_process; C:cell wall; P:cell cycle; F:hydrolase activity, acting on glycosyl bonds	(3.2) Glycosylases; (3.2) Glycosylases; (3.2) Glycosylases	PTHR16631:SF7 (PANTHER); PTHR16631 (PANTHER); SIGNAL_PEPTIDE_N_REGION (PHOBIUS); NON_CYTOPLASMIC_DOMAIN (PHOBIUS); SIGNAL_PEPTIDE_H_REGION (PHOBIUS); SIGNAL_PEPTIDE (PHOBIUS); SIGNAL_PEPTIDE_C_REGION (PHOBIUS); SignalP-noTM (SIGNALP_GRAM_NEGATIVE); SignalP-noTM (SIGNALP_EUK); IPR017853 (SUPERFAMILY)	ec:3.2.1.39-endo-1,3-beta-D-glucosidase;ec:3.2.1;ec:3.2.1.21-gentiobiase	Starch and sucrose metabolismStarch and sucrose metabolism;Cyanoamino acid metabolism;Phenylpropanoid biosynthesis	cell division;biological_process;cell wall;cell cycle;hydrolase activity, acting on glycosyl bonds	706	n/a	CCE93069.1	NA	n/a	Torulaspora delbrueckii type strain:CBS 1146	GH17	n/a	n/a
jgi|Lipst1_1|74374|fgenesh1_kg.11_#_317_#_Locus639v1rpkm259.21	bgl2p	307	20	4.63e-132	0.74	2	P:carbohydrate metabolic process; F:hydrolase activity, acting on glycosyl bonds	-	IPR000490 (PFAM); IPR013781 (G3DSA:3.20.20.GENE3D); PTHR16631 (PANTHER); PTHR16631:SF6 (PANTHER); IPR000490 (PROSITE_PATTERNS); NON_CYTOPLASMIC_DOMAIN (PHOBIUS); SIGNAL_PEPTIDE_H_REGION (PHOBIUS); SIGNAL_PEPTIDE_N_REGION (PHOBIUS); SIGNAL_PEPTIDE (PHOBIUS); SIGNAL_PEPTIDE_C_REGION (PHOBIUS); PS51257 (PROSITE_PROFILES); SignalP-TM (SIGNALP_GRAM_POSITIVE); SignalP-noTM (SIGNALP_EUK); IPR017853 (SUP…			carbohydrate metabolic process;hydrolase activity, acting on glycosyl bonds	307	Glyco_hydro_17	CAR21769.1	320	Glyco_hydro_17	Lachancea thermotolerans CBS 6340	GH17	YES	YES
jgi|Lipst1_1|72156|fgenesh1_kg.7_#_341_#_Locus1454v1rpkm125.94	serine palmitoyltransferase	603	20	0	0.75	3	F:ion binding; P:biosynthetic process; F:molecular_function	-	IPR015421 (G3DSA:3.40.640.GENE3D); IPR015422 (G3DSA:3.90.1150.GENE3D); IPR004839 (PFAM); PTHR13693:SF3 (PANTHER); PTHR13693 (PANTHER); TRANSMEMBRANE (PHOBIUS); CYTOPLASMIC_DOMAIN (PHOBIUS); NON_CYTOPLASMIC_DOMAIN (PHOBIUS); IPR015424 (SUPERFAMILY)			ion binding;biosynthetic process;molecular_function	603	Aminotran_1_2	BAE54672.1	NA	n/a	Aspergillus oryzae RIB40	GH17	n/a	n/a		Q2UUU3
jgi|Lipst1_1|71191|fgenesh1_kg.6_#_99_#_Locus1497v1rpkm123.41	serine palmitoyltransferase	505	20	0	0.73	3	F:ion binding; P:biosynthetic process; F:molecular_function	-	IPR015421 (G3DSA:3.40.640.GENE3D); IPR004839 (PFAM); PTHR13693 (PANTHER); PTHR13693:SF2 (PANTHER); CYTOPLASMIC_DOMAIN (PHOBIUS); NON_CYTOPLASMIC_DOMAIN (PHOBIUS); TRANSMEMBRANE (PHOBIUS); IPR015424 (SUPERFAMILY)			ion binding;biosynthetic process;molecular_function	505	Aminotran_1_2	BAE54672.1	NA	n/a	Aspergillus oryzae RIB40	GH17	n/a	n/a		Q2UUU3
jgi|Lipst1_1|3868|gm1.3868_g	cell wall glucanase	639	20	3e-73	0.6	1	P:carbohydrate metabolic process	-	IPR013781 (G3DSA:3.20.20.GENE3D); PTHR16631:SF8 (PANTHER); PTHR16631 (PANTHER); SIGNAL_PEPTIDE_N_REGION (PHOBIUS); SIGNAL_PEPTIDE (PHOBIUS); SIGNAL_PEPTIDE_H_REGION (PHOBIUS); SIGNAL_PEPTIDE_C_REGION (PHOBIUS); NON_CYTOPLASMIC_DOMAIN (PHOBIUS); SignalP-noTM (SIGNALP_EUK); SignalP-TM (SIGNALP_GRAM_POSITIVE); IPR017853 (SUPERFAMILY)			carbohydrate metabolic process	639	n/a	AAL09829.2	NA	n/a	Coccidioides posadasii	GH17	n/a	n/a		Q96UK5
jgi|Lipst1_1|47299|e_gw1.1.1191.1	gpi-anchored cell wall beta- -endoglucanase	506	20	5.52e-134	0.73	1	P:carbohydrate metabolic process	-	IPR013781 (G3DSA:3.20.20.GENE3D); PTHR16631 (PANTHER); PTHR16631:SF10 (PANTHER); SIGNAL_PEPTIDE (PHOBIUS); SIGNAL_PEPTIDE_C_REGION (PHOBIUS); CYTOPLASMIC_DOMAIN (PHOBIUS); TRANSMEMBRANE (PHOBIUS); SIGNAL_PEPTIDE_N_REGION (PHOBIUS); NON_CYTOPLASMIC_DOMAIN (PHOBIUS); SIGNAL_PEPTIDE_H_REGION (PHOBIUS); SignalP-noTM (SIGNALP_EUK); IPR017853 (SUPERFAMILY); TMhelix (TMHMM)			carbohydrate metabolic process	506	n/a	EAL86311.1	NA	n/a	Aspergillus fumigatus Af293	GH17	n/a	n/a
jgi|Lipst1_1|94504|estExt_Genewise1Plus.C_5_t30031	gpi-anchored cell wall beta- -endoglucanase	329	20	1.12e-131	0.74	1	P:carbohydrate metabolic process	-	IPR013781 (G3DSA:3.20.20.GENE3D); PTHR16631:SF10 (PANTHER); PTHR16631 (PANTHER); NON_CYTOPLASMIC_DOMAIN (PHOBIUS); SIGNAL_PEPTIDE (PHOBIUS); SIGNAL_PEPTIDE_N_REGION (PHOBIUS); SIGNAL_PEPTIDE_H_REGION (PHOBIUS); SIGNAL_PEPTIDE_C_REGION (PHOBIUS); SignalP-noTM (SIGNALP_EUK); SignalP-TM (SIGNALP_GRAM_POSITIVE); IPR017853 (SUPERFAMILY)			carbohydrate metabolic process	329	n/a	BAE54624.1	NA	n/a	Aspergillus oryzae RIB40	GH17	n/a	n/a		Q2UUZ1
jgi|Lipst1_1|328470|CE207353_52305	soluble cell wall protein	442	20	6e-100	0.69	1	P:carbohydrate metabolic process	-	IPR013781 (G3DSA:3.20.20.GENE3D); PTHR16631 (PANTHER); PTHR16631:SF9 (PANTHER); NON_CYTOPLASMIC_DOMAIN (PHOBIUS); SIGNAL_PEPTIDE_C_REGION (PHOBIUS); SIGNAL_PEPTIDE (PHOBIUS); SIGNAL_PEPTIDE_H_REGION (PHOBIUS); SIGNAL_PEPTIDE_N_REGION (PHOBIUS); SignalP-TM (SIGNALP_GRAM_POSITIVE); SignalP-noTM (SIGNALP_EUK); IPR017853 (SUPERFAMILY); TMhelix (TMHMM)			carbohydrate metabolic process	442	n/a	CCE61632.1	NA	n/a	Tetrapisispora phaffii CBS 4417 type strain:CBS 4417	GH17	n/a	n/a
jgi|Lipst1_1|37528|gw1.14.275.1	cell wall glucanase	391	20	1.05e-139	0.73	5	P:carbohydrate metabolic process; C:cell wall; P:cell wall organization or biogenesis; C:cellular_component; F:hydrolase activity, acting on glycosyl bonds	-	IPR017168 (PIRSF); IPR013320 (G3DSA:2.60.120.GENE3D); IPR000757 (PFAM); PTHR10963 (PANTHER); PTHR10963:SF22 (PANTHER); IPR013320 (SUPERFAMILY)			carbohydrate metabolic process;cell wall;cell wall organization or biogenesis;cellular_component;hydrolase activity, acting on glycosyl bonds	391	Glyco_hydro_16	CAG83185.1	528	Glyco_hydro_16	Yarrowia lipolytica CLIB122 CLIB99	GH16|CBM18	YES	NO	3.2.1.39	Q6CEH8
jgi|Lipst1_1|75233|fgenesh1_kg.13_#_281_#_Locus3874v1rpkm40.64	transcriptional regulatory protein amdr	695	20	5.27e-99	0.5	5	C:nucleus; F:DNA binding; F:nucleic acid binding transcription factor activity; F:ion binding; P:cellular nitrogen compound metabolic process; P:biosynthetic process	-	IPR001138 (SMART); IPR007219 (SMART); IPR001138 (PFAM); IPR001138 (G3DSA:4.10.240.GENE3D); IPR007219 (PFAM); PTHR32514 (PANTHER); PTHR32514:SF19 (PANTHER); IPR001138 (PROSITE_PATTERNS); CYTOPLASMIC_DOMAIN (PHOBIUS); NON_CYTOPLASMIC_DOMAIN (PHOBIUS); TRANSMEMBRANE (PHOBIUS); IPR001138 (PROSITE_PROFILES); IPR001138 (SUPERFAMILY)			nucleus;DNA binding;nucleic acid binding transcription factor activity;ion binding;cellular nitrogen compound metabolic process;biosynthetic process	695	Fungal_trans	EAA57990.1	1438	SKN1|Fungal_trans	Aspergillus nidulans FGSC A4	GH16	NO	NO		Q5AZS6
jgi|Lipst1_1|73537|fgenesh1_kg.9_#_480_#_Locus5819v1rpkm12.43	transcriptional regulatory protein amdr	728	20	1.74e-103	0.48	5	C:nucleus; F:DNA binding; F:ion binding; F:nucleic acid binding transcription factor activity; P:cellular nitrogen compound metabolic process; P:biosynthetic process	-	IPR007219 (SMART); IPR001138 (SMART); IPR001138 (G3DSA:4.10.240.GENE3D); IPR007219 (PFAM); IPR001138 (PFAM); PTHR32514:SF19 (PANTHER); PTHR32514 (PANTHER); IPR001138 (PROSITE_PATTERNS); IPR001138 (PROSITE_PROFILES); IPR001138 (SUPERFAMILY)			nucleus;DNA binding;ion binding;nucleic acid binding transcription factor activity;cellular nitrogen compound metabolic process;biosynthetic process	728	Fungal_trans	EAA57990.1	1438	SKN1|Fungal_trans	Aspergillus nidulans FGSC A4	GH16	NO	NO		Q5AZS6
jgi|Lipst1_1|73526|fgenesh1_kg.9_#_469_#_Locus5819v1rpkm12.43	transcriptional regulatory protein amdr	727	20	9.31e-104	0.48	5	C:nucleus; F:DNA binding; F:nucleic acid binding transcription factor activity; F:ion binding; P:cellular nitrogen compound metabolic process; P:biosynthetic process	-	IPR001138 (SMART); IPR007219 (SMART); IPR007219 (PFAM); IPR001138 (G3DSA:4.10.240.GENE3D); IPR001138 (PFAM); PTHR32514:SF19 (PANTHER); PTHR32514 (PANTHER); IPR001138 (PROSITE_PATTERNS); IPR001138 (PROSITE_PROFILES); IPR001138 (SUPERFAMILY)			nucleus;DNA binding;nucleic acid binding transcription factor activity;ion binding;cellular nitrogen compound metabolic process;biosynthetic process	727	Fungal_trans	EAA57990.1	1438	SKN1|Fungal_trans	Aspergillus nidulans FGSC A4	GH16	NO	NO		Q5AZS6
jgi|Lipst1_1|76741|fgenesh1_kg.26_#_5_#_Locus8186v1rpkm3.00	fungal specific transcription	784	20	9.01e-79	0.48	5	C:nucleus; F:DNA binding; F:ion binding; F:nucleic acid binding transcription factor activity; P:cellular nitrogen compound metabolic process; P:biosynthetic process	-	IPR001138 (SMART); IPR007219 (SMART); IPR007219 (PFAM); IPR001138 (PFAM); IPR001138 (G3DSA:4.10.240.GENE3D); PTHR32514 (PANTHER); PTHR32514:SF19 (PANTHER); IPR001138 (PROSITE_PROFILES); IPR001138 (SUPERFAMILY)			nucleus;DNA binding;ion binding;nucleic acid binding transcription factor activity;cellular nitrogen compound metabolic process;biosynthetic process	784	Fungal_trans	EAA57990.1	1438	SKN1|Fungal_trans	Aspergillus nidulans FGSC A4	GH16	NO	NO		Q5AZS6
jgi|Lipst1_1|1941|gm1.1941_g	beta- -glucan-binding protein	655	20	2.63e-155	0.63	2	P:carbohydrate metabolic process; F:hydrolase activity, acting on glycosyl bonds	-	IPR013320 (G3DSA:2.60.120.GENE3D); IPR000757 (PFAM); PTHR10963:SF4 (PANTHER); PTHR10963 (PANTHER); CYTOPLASMIC_DOMAIN (PHOBIUS); TRANSMEMBRANE (PHOBIUS); NON_CYTOPLASMIC_DOMAIN (PHOBIUS); IPR013320 (SUPERFAMILY); TMhelix (TMHMM)			carbohydrate metabolic process;hydrolase activity, acting on glycosyl bonds	655	Glyco_hydro_16	CCD55183.1	487	Glyco_hydro_16	Botryotinia fuckeliana	GH16	YES	NO
jgi|Lipst1_1|92143|estExt_Genewise1Plus.C_3_t20200	beta- -glucan-binding protein	565	20	2.22e-128	0.6	2	P:carbohydrate metabolic process; F:hydrolase activity, acting on glycosyl bonds	-	IPR000757 (PFAM); IPR013320 (G3DSA:2.60.120.GENE3D); PTHR10963 (PANTHER); PTHR10963:SF4 (PANTHER); CYTOPLASMIC_DOMAIN (PHOBIUS); NON_CYTOPLASMIC_DOMAIN (PHOBIUS); TRANSMEMBRANE (PHOBIUS); IPR013320 (SUPERFAMILY)			carbohydrate metabolic process;hydrolase activity, acting on glycosyl bonds	565	Glyco_hydro_16	CCD55183.1	487	Glyco_hydro_16	Botryotinia fuckeliana	GH16	YES	YES
jgi|Lipst1_1|112474|estExt_fgenesh1_pg.C_90192	cell wall	575	20	7.36e-94	0.64	4	P:carbohydrate metabolic process; C:cell wall; P:cell wall organization or biogenesis; F:hydrolase activity, acting on glycosyl bonds	-	IPR017168 (PIRSF); IPR000757 (PFAM); IPR013320 (G3DSA:2.60.120.GENE3D); PTHR10963:SF27 (PANTHER); PTHR10963 (PANTHER); SIGNAL_PEPTIDE_C_REGION (PHOBIUS); NON_CYTOPLASMIC_DOMAIN (PHOBIUS); SIGNAL_PEPTIDE (PHOBIUS); SIGNAL_PEPTIDE_N_REGION (PHOBIUS); SIGNAL_PEPTIDE_H_REGION (PHOBIUS); PS51257 (PROSITE_PROFILES); SignalP-noTM (SIGNALP_EUK); SignalP-TM (SIGNALP_GRAM_POSITIVE); SignalP-noTM (SIGNALP_G…			carbohydrate metabolic process;cell wall;cell wall organization or biogenesis;hydrolase activity, acting on glycosyl bonds	575	Glyco_hydro_16	CAG79962.1	597	Glyco_hydro_16	Yarrowia lipolytica CLIB122 CLIB99	GH16	YES	YES		Q6C4P9
jgi|Lipst1_1|6076|gm1.6076_g	cutinase transcription factor 1 alpha	1037	20	0	0.59	5	C:nucleus; F:DNA binding; F:ion binding; F:nucleic acid binding transcription factor activity; P:cellular nitrogen compound metabolic process; P:biosynthetic process	-	IPR007219 (SMART); IPR001138 (SMART); IPR001138 (G3DSA:4.10.240.GENE3D); IPR001138 (PFAM); IPR007219 (PFAM); PTHR32514:SF19 (PANTHER); PTHR32514 (PANTHER); IPR001138 (PROSITE_PATTERNS); IPR001138 (PROSITE_PROFILES); IPR001138 (SUPERFAMILY)			nucleus;DNA binding;ion binding;nucleic acid binding transcription factor activity;cellular nitrogen compound metabolic process;biosynthetic process	1037	Fungal_trans	EAA57990.1	1438	SKN1|Fungal_trans	Aspergillus nidulans FGSC A4	GH16	NO	NO		Q5AZS6
jgi|Lipst1_1|38348|gw1.13.280.1	fungal specific transcription	452	20	1.24e-84	0.52	4	C:nucleus; F:DNA binding; F:ion binding; P:cellular nitrogen compound metabolic process; P:biosynthetic process	-	IPR007219 (SMART); IPR007219 (PFAM); PTHR32514:SF19 (PANTHER); PTHR32514 (PANTHER); TRANSMEMBRANE (PHOBIUS); NON_CYTOPLASMIC_DOMAIN (PHOBIUS); CYTOPLASMIC_DOMAIN (PHOBIUS)			nucleus;DNA binding;ion binding;cellular nitrogen compound metabolic process;biosynthetic process	452	Fungal_trans	EAA57990.1	1438	SKN1|Fungal_trans	Aspergillus nidulans FGSC A4	GH16	NO	NO		Q5AZS6
jgi|Lipst1_1|47161|e_gw1.1.176.1	beta-glucan synthesis-associated protein kre6	549	20	0	0.73	3	F:molecular_function; P:biological_process; C:cellular_component		IPR013320 (G3DSA:2.60.120.GENE3D); IPR005629 (PFAM); PTHR31361:SF1 (PANTHER); PTHR31361 (PANTHER); CYTOPLASMIC_DOMAIN (PHOBIUS); TRANSMEMBRANE (PHOBIUS); NON_CYTOPLASMIC_DOMAIN (PHOBIUS); IPR013320 (SUPERFAMILY); TMhelix (TMHMM)				549	SKN1	CAG82131.1	671	SKN1	Yarrowia lipolytica CLIB122 CLIB99	GH16	YES	YES		Q6CBZ2
jgi|Lipst1_1|1356|gm1.1356_g	glycoside hydrolase family 15 protein	546	20	7.33e-124	0.55	4	P:carbohydrate metabolic process; F:hydrolase activity, acting on glycosyl bonds	(3.2) Glycosylases; (3.2) Glycosylases	IPR000165 (PRINTS); IPR011613 (PFAM); IPR012341 (G3DSA:1.50.10.GENE3D); PTHR31616 (PANTHER); PTHR31616:SF3 (PANTHER); IPR000165 (PROSITE_PATTERNS); SIGNAL_PEPTIDE_H_REGION (PHOBIUS); SIGNAL_PEPTIDE_C_REGION (PHOBIUS); SIGNAL_PEPTIDE (PHOBIUS); SIGNAL_PEPTIDE_N_REGION (PHOBIUS); NON_CYTOPLASMIC_DOMAIN (PHOBIUS); SignalP-noTM (SIGNALP_EUK); SignalP-TM (SIGNALP_GRAM_POSITIVE); IPR008928 (SUPERFAMILY)	ec:3.2.1;ec:3.2.1.3-1,4-alpha-glucosidase	Starch and sucrose metabolism	carbohydrate metabolic process;hydrolase activity, acting on glycosyl bonds	546	Glyco_hydro_15	CAX42655.1	571	Glyco_hydro_15	Candida dubliniensis CD36	GH15	YES	YES		B9WDA3
jgi|Lipst1_1|67573|fgenesh1_kg.1_#_708_#_Locus472v1rpkm345.33	sun4p	445	20	2.35e-145	0.68	6	P:biological_process; C:mitochondrion; C:cell wall; P:mitochondrion organization; F:hydrolase activity, acting on glycosyl bonds	-	IPR005556 (PFAM); PTHR31316:SF0 (PANTHER); PTHR31316 (PANTHER); SIGNAL_PEPTIDE_N_REGION (PHOBIUS); NON_CYTOPLASMIC_DOMAIN (PHOBIUS); SIGNAL_PEPTIDE (PHOBIUS); SIGNAL_PEPTIDE_H_REGION (PHOBIUS); SIGNAL_PEPTIDE_C_REGION (PHOBIUS); SignalP-noTM (SIGNALP_EUK); SignalP-noTM (SIGNALP_GRAM_NEGATIVE); SignalP-TM (SIGNALP_GRAM_POSITIVE)			biological_process;mitochondrion;cell wall;mitochondrion organization;hydrolase activity, acting on glycosyl bonds	445	SUN	CCH61432.1	432	SUN	Tetrapisispora blattae CBS 6284 type strain:CBS 6284	GH132	YES	YES
jgi|Lipst1_1|75738|fgenesh1_kg.15_#_107_#_Locus1678v1rpkm110.17	actin polymerization protein	692	20	0	0.59	2	P:signal transduction; F:molecular_function	-	Coil (COILS); IPR020454 (PRINTS); IPR002219 (SMART); IPR001452 (SMART); IPR001060 (SMART); IPR001452 (PFAM); G3DSA:3.30.60.20 (GENE3D); IPR001060 (PFAM); IPR001452 (PFAM); G3DSA:2.30.30.40 (GENE3D); G3DSA:2.30.30.40 (GENE3D); IPR002219 (PFAM); PTHR12602:SF34 (PANTHER); PTHR12602 (PANTHER); IPR002219 (PROSITE_PATTERNS); IPR002219 (PROSITE_PROFILES); IPR001452 (PROSITE_PROFILES); IPR001452 (PROSITE…			signal transduction;molecular_function	692	FCH|C1_1	CBX98831.1	1458	FCH|SUN	Leptosphaeria maculans v23.1.3	GH132	NO	NO		E5A5D3
jgi|Lipst1_1|81400|estExt_Genewise1.C_5_t10088	sun domain protein	728	20	2e-130	0.72	3	F:molecular_function; P:biological_process; C:cellular_component		IPR005556 (PFAM); PTHR31654 (PANTHER); SIGNAL_PEPTIDE_C_REGION (PHOBIUS); SIGNAL_PEPTIDE_N_REGION (PHOBIUS); SIGNAL_PEPTIDE (PHOBIUS); CYTOPLASMIC_DOMAIN (PHOBIUS); SIGNAL_PEPTIDE_H_REGION (PHOBIUS); NON_CYTOPLASMIC_DOMAIN (PHOBIUS); TRANSMEMBRANE (PHOBIUS); SignalP-noTM (SIGNALP_EUK); SignalP-TM (SIGNALP_GRAM_NEGATIVE); SignalP-TM (SIGNALP_GRAM_POSITIVE); TMhelix (TMHMM); TMhelix (TMHMM)				728	SUN	CCA40847.1	382	SUN	Pichia pastoris CBS 7435	GH132	YES	NO
jgi|Lipst1_1|2352|gm1.2352_g	nadh-cytochrome b5 reductase 1	306	20	5.1e-156	0.79	2	P:biological_process; F:oxidoreductase activity	-	IPR001834 (PRINTS); IPR001709 (PRINTS); IPR008333 (PFAM); IPR001433 (PFAM); G3DSA:2.40.30.10 (GENE3D); G3DSA:3.40.50.80 (GENE3D); PTHR19370 (PANTHER); CYTOPLASMIC_DOMAIN (PHOBIUS); NON_CYTOPLASMIC_DOMAIN (PHOBIUS); TRANSMEMBRANE (PHOBIUS); TRANSMEMBRANE (PHOBIUS); CYTOPLASMIC_DOMAIN (PHOBIUS); IPR017927 (PROSITE_PROFILES); IPR017938 (SUPERFAMILY); SSF52343 (SUPERFAMILY); TMhelix (TMHMM); TMhelix …			biological_process;oxidoreductase activity	306	FAD_binding_6|NAD_binding_1	ADY51932.1	572	DUF377	Pedobacter saltans DSM 12145	GH130	NO	NO
jgi|Lipst1_1|2022|gm1.2022_g	oxidoreductase nad-binding domain-containing protein	469	20	0	0.69	3	P:biological_process; F:oxidoreductase activity; F:molecular_function	-	IPR001834 (PRINTS); IPR001199 (PRINTS); IPR001709 (PRINTS); IPR001199 (G3DSA:3.10.120.GENE3D); G3DSA:2.40.30.10 (GENE3D); IPR001433 (PFAM); G3DSA:3.40.50.80 (GENE3D); IPR001199 (PFAM); IPR008333 (PFAM); PTHR19370 (PANTHER); PTHR19370:SF87 (PANTHER); IPR018506 (PROSITE_PATTERNS); TRANSMEMBRANE (PHOBIUS); CYTOPLASMIC_DOMAIN (PHOBIUS); TRANSMEMBRANE (PHOBIUS); CYTOPLASMIC_DOMAIN (PHOBIUS); NON_CYTOP…			biological_process;oxidoreductase activity;molecular_function	469	Cyt-b5|FAD_binding_6|NAD_binding_1	ADY51932.1	572	DUF377	Pedobacter saltans DSM 12145	GH130	NO	YES
jgi|Lipst1_1|30958|estExt_Genemark1.C_170108	trehalose-6-phosphate hydrolase	630	20	0	0.72	8	P:carbohydrate metabolic process; P:biological_process; F:ion binding; P:response to stress; P:growth; F:hydrolase activity, acting on glycosyl bonds	(3.2) Glycosylases	IPR006589 (SMART); IPR006047 (PFAM); IPR013780 (G3DSA:2.60.40.GENE3D); IPR013781 (G3DSA:3.20.20.GENE3D); G3DSA:3.90.400.10 (GENE3D); IPR015902 (PANTHER); PTHR10357:SF136 (PANTHER); IPR017853 (SUPERFAMILY); SSF51011 (SUPERFAMILY)	ec:3.2.1		carbohydrate metabolic process;biological_process;ion binding;response to stress;growth;hydrolase activity, acting on glycosyl bonds	630	Alpha-amylase	ACS23435.1	575	Alpha-amylase	Geobacillus sp. WCH70	GH13	YES	YES		C5D5Y7
jgi|Lipst1_1|5189|gm1.5189_g	glycogen debranching enzyme	1482	20	0	0.68	6	P:carbohydrate metabolic process; F:transferase activity, transferring glycosyl groups; P:generation of precursor metabolites and energy; P:catabolic process; P:biosynthetic process; F:hydrolase activity, acting on glycosyl bonds	(2.4) Glycosyltransferases; (3.2) Glycosylases; (3.2) Glycosylases	IPR013781 (G3DSA:3.20.20.GENE3D); PF14702 (PFAM); IPR029436 (PFAM); IPR010401 (PFAM); IPR006421 (TIGRFAM); PF14701 (PFAM); IPR010401 (PANTHER); PTHR10569:SF2 (PANTHER); IPR017853 (SUPERFAMILY); IPR008928 (SUPERFAMILY)	ec:3.2.1.33-amylo-1,6-glucosidase;ec:3.2.1;ec:3.2.1.20-maltase;ec:2.4.1.25-disproportionating enzyme	Starch and sucrose metabolismStarch and sucrose metabolism	carbohydrate metabolic process;transferase activity, transferring glycosyl groups;generation of precursor metabolites and energy;catabolic process;biosynthetic process;hydrolase activity, acting on glycosyl bonds	1482	GDE_C	ACL02592.1	1443	GDE_N|GDE_C	Desulfatibacillum alkenivorans AK-01	GH13	NO	YES		B8FI25
jgi|Lipst1_1|71673|fgenesh1_kg.6_#_581_#_Locus4531v6rpkm0.18_PRE	maltase	575	20	0	0.73	3	P:carbohydrate metabolic process; F:ion binding; F:molecular_function	-	IPR006589 (SMART); IPR013780 (G3DSA:2.60.40.GENE3D); IPR013781 (G3DSA:3.20.20.GENE3D); IPR006047 (PFAM); G3DSA:3.90.400.10 (GENE3D); PTHR10357:SF136 (PANTHER); IPR015902 (PANTHER); SSF51011 (SUPERFAMILY); IPR017853 (SUPERFAMILY)			carbohydrate metabolic process;ion binding;molecular_function	575	Alpha-amylase	ACS23435.1	575	Alpha-amylase	Geobacillus sp. WCH70	GH13	YES	YES		C5D5Y7
jgi|Lipst1_1|67179|fgenesh1_kg.1_#_314_#_Locus621v1rpkm266.81	cytosine deaminase	153	20	6.51e-105	0.76	2	F:ion binding; F:molecular_function	-	G3DSA:3.40.140.10 (GENE3D); IPR002125 (PFAM); PTHR11079:SF44 (PANTHER); PTHR11079 (PANTHER); CYTOPLASMIC_DOMAIN (PHOBIUS); TRANSMEMBRANE (PHOBIUS); NON_CYTOPLASMIC_DOMAIN (PHOBIUS); IPR016193 (SUPERFAMILY); TMhelix (TMHMM)			ion binding;molecular_function	153	dCMP_cyt_deam_1	ADO37723.1	643	Alpha-amylase|dCMP_cyt_deam_1	Eubacterium limosum KIST612	GH13	NO	NO		E3GEB3
jgi|Lipst1_1|68392|fgenesh1_kg.2_#_510_#_Locus2634v1rpkm69.32	related to trna-specific adenosine deaminase subunit tad3	400	20	3.74e-68	0.51	2	F:ion binding; F:molecular_function	-	IPR002125 (PFAM); G3DSA:3.40.140.10 (GENE3D); PTHR11079:SF3 (PANTHER); PTHR11079 (PANTHER); IPR016193 (SUPERFAMILY)			ion binding;molecular_function	400	dCMP_cyt_deam_1	ADO37723.1	643	Alpha-amylase|dCMP_cyt_deam_1	Eubacterium limosum KIST612	GH13	NO	NO		E3GEB3
jgi|Lipst1_1|76570|fgenesh1_kg.19_#_34_#_Locus3568v1rpkm46.75	trna-specific adenosine deaminase subunit tad2 protein	209	20	9.43e-89	0.77	3	P:biological_process; F:ion binding; F:molecular_function	-	G3DSA:3.40.140.10 (GENE3D); IPR002125 (PFAM); PTHR11079 (PANTHER); PTHR11079:SF38 (PANTHER); IPR016193 (SUPERFAMILY)			biological_process;ion binding;molecular_function	209	dCMP_cyt_deam_1	ADO37723.1	643	Alpha-amylase|dCMP_cyt_deam_1	Eubacterium limosum KIST612	GH13	NO	NO		E3GEB3
jgi|Lipst1_1|76672|fgenesh1_kg.21_#_1_#_Locus3996v1rpkm38.55	trehalose-6-phosphate hydrolase	583	20	0	0.8	3	P:carbohydrate metabolic process; F:ion binding; F:hydrolase activity, acting on glycosyl bonds	-	IPR006589 (SMART); IPR013781 (G3DSA:3.20.20.GENE3D); IPR013780 (G3DSA:2.60.40.GENE3D); G3DSA:3.90.400.10 (GENE3D); IPR006047 (PFAM); IPR015902 (PANTHER); PTHR10357:SF136 (PANTHER); IPR017853 (SUPERFAMILY); SSF51011 (SUPERFAMILY)			carbohydrate metabolic process;ion binding;hydrolase activity, acting on glycosyl bonds	583	Alpha-amylase	ACL70998.1	575	Alpha-amylase	Halothermothrix orenii H 168 H 168; DSM 9562	GH13	YES	YES		B8D0R2
jgi|Lipst1_1|73677|fgenesh1_kg.10_#_105_#_Locus4759v1rpkm25.91	trehalose-6-phosphate hydrolase	642	20	0	0.74	3	P:carbohydrate metabolic process; F:ion binding; F:molecular_function	-	IPR006589 (SMART); G3DSA:3.90.400.10 (GENE3D); IPR006047 (PFAM); IPR013780 (G3DSA:2.60.40.GENE3D); IPR013781 (G3DSA:3.20.20.GENE3D); IPR015902 (PANTHER); PTHR10357:SF136 (PANTHER); IPR017853 (SUPERFAMILY); SSF51011 (SUPERFAMILY)			carbohydrate metabolic process;ion binding;molecular_function	642	Alpha-amylase	ADP75911.1	575	Alpha-amylase	Geobacillus sp. Y4.1MC1	GH13	YES	YES		E3IEG0
jgi|Lipst1_1|71147|fgenesh1_kg.6_#_55_#_Locus6284v1rpkm9.01	maltase	567	20	0	0.72	3	P:carbohydrate metabolic process; F:ion binding; F:molecular_function	-	IPR006589 (SMART); IPR006047 (PFAM); IPR013780 (G3DSA:2.60.40.GENE3D); IPR013781 (G3DSA:3.20.20.GENE3D); G3DSA:3.90.400.10 (GENE3D); IPR015902 (PANTHER); PTHR10357:SF136 (PANTHER); SSF51011 (SUPERFAMILY); IPR017853 (SUPERFAMILY)			carbohydrate metabolic process;ion binding;molecular_function	567	Alpha-amylase	AEH49158.1	575	Alpha-amylase	Geobacillus thermoglucosidasius C56-YS93	GH13	YES	YES
jgi|Lipst1_1|72488|fgenesh1_kg.8_#_10_#_Locus10580v1rpkm1.26	trehalose-6-phosphate hydrolase	622	20	0	0.72	3	P:carbohydrate metabolic process; F:ion binding; F:molecular_function	-	IPR006589 (SMART); IPR006047 (PFAM); IPR013781 (G3DSA:3.20.20.GENE3D); IPR013780 (G3DSA:2.60.40.GENE3D); G3DSA:3.90.400.10 (GENE3D); PTHR10357:SF136 (PANTHER); IPR015902 (PANTHER); SSF51011 (SUPERFAMILY); IPR017853 (SUPERFAMILY)			carbohydrate metabolic process;ion binding;molecular_function	622	Alpha-amylase	ADP75911.1	575	Alpha-amylase	Geobacillus sp. Y4.1MC1	GH13	YES	YES		E3IEG0
jgi|Lipst1_1|5034|gm1.5034_g	aflyc glca glucosidase	62	20	1.53e-28	0.85	3	P:carbohydrate metabolic process; F:ion binding; F:molecular_function	-	IPR013781 (G3DSA:3.20.20.GENE3D); IPR006047 (PFAM); PTHR10357:SF136 (PANTHER); IPR015902 (PANTHER); IPR017853 (SUPERFAMILY)			carbohydrate metabolic process;ion binding;molecular_function	62	Alpha-amylase	CAL94927.1	566	Alpha-amylase	Azoarcus sp. BH72	GH13	YES	NO		A1K7X2
jgi|Lipst1_1|272826|CE151709_7884	alpha amylase	514	20	0	0.78	3	P:carbohydrate metabolic process; F:ion binding; F:hydrolase activity, acting on glycosyl bonds	-	IPR013776 (PIRSF); IPR006589 (SMART); IPR013781 (G3DSA:3.20.20.GENE3D); IPR006047 (PFAM); IPR013780 (G3DSA:2.60.40.GENE3D); IPR015902 (PANTHER); PTHR10357:SF127 (PANTHER); SSF51011 (SUPERFAMILY); IPR017853 (SUPERFAMILY)			carbohydrate metabolic process;ion binding;hydrolase activity, acting on glycosyl bonds	514	Alpha-amylase	ACX68263.1	502	Alpha-amylase	Paenibacillus sp. Y412MC10	GH13	YES	YES		D3EGB3
jgi|Lipst1_1|104460|fgenesh1_pm.5_#_507	alpha amylase	123	20	8.56e-17	0.52	3	P:carbohydrate metabolic process; F:ion binding; F:molecular_function	-	IPR006047 (PFAM); IPR013781 (G3DSA:3.20.20.GENE3D)			carbohydrate metabolic process;ion binding;molecular_function	123	n/a	ADN99152.1	484	Alpha-amylase	Lactobacillus plantarum subsp. plantarum ST-III	GH13	n/a	NO		E1TM36
jgi|Lipst1_1|205534|CE84417_1758	glucan -alpha-glucosidase	575	20	0	0.73	3	P:carbohydrate metabolic process; F:ion binding; F:molecular_function	-	IPR006589 (SMART); IPR013780 (G3DSA:2.60.40.GENE3D); G3DSA:3.90.400.10 (GENE3D); IPR013781 (G3DSA:3.20.20.GENE3D); IPR006047 (PFAM); PTHR10357:SF136 (PANTHER); IPR015902 (PANTHER); SSF51011 (SUPERFAMILY); IPR017853 (SUPERFAMILY)			carbohydrate metabolic process;ion binding;molecular_function	575	Alpha-amylase	ADP75911.1	575	Alpha-amylase	Geobacillus sp. Y4.1MC1	GH13	YES	YES		E3IEG0
jgi|Lipst1_1|32360|gw1.6.73.1	glycoside hydrolase family 13 protein	133	20	1.16e-74	0.84	3	P:carbohydrate metabolic process; F:ion binding; F:molecular_function	-	G3DSA:3.90.400.10 (GENE3D); IPR006047 (PFAM); IPR013781 (G3DSA:3.20.20.GENE3D); PTHR10357:SF136 (PANTHER); IPR015902 (PANTHER); IPR017853 (SUPERFAMILY)			carbohydrate metabolic process;ion binding;molecular_function	133	Alpha-amylase	ACJ34681.1	567	Alpha-amylase	Anoxybacillus flavithermus WK1	GH13	YES	NO		B7GEW8
jgi|Lipst1_1|3262|gm1.3262_g	maltase	583	20	0	0.79	3	P:carbohydrate metabolic process; F:ion binding; F:molecular_function	-	IPR006589 (SMART); IPR013780 (G3DSA:2.60.40.GENE3D); IPR013781 (G3DSA:3.20.20.GENE3D); IPR006047 (PFAM); G3DSA:3.90.400.10 (GENE3D); IPR015902 (PANTHER); PTHR10357:SF136 (PANTHER); TRANSMEMBRANE (PHOBIUS); NON_CYTOPLASMIC_DOMAIN (PHOBIUS); CYTOPLASMIC_DOMAIN (PHOBIUS); SSF51011 (SUPERFAMILY); IPR017853 (SUPERFAMILY); TMhelix (TMHMM)			carbohydrate metabolic process;ion binding;molecular_function	583	Alpha-amylase	AGF55519.1	573	Alpha-amylase	Clostridium saccharoperbutylacetonicum N1-4(HMT)	GH13	YES	YES
jgi|Lipst1_1|7052|gm1.7052_g	trehalose-6-phosphate hydrolase	351	20	2.25e-107	0.66	6	P:biological_process; P:carbohydrate metabolic process; F:ion binding; F:molecular_function; P:growth	-	IPR006047 (PFAM); IPR013781 (G3DSA:3.20.20.GENE3D); IPR015902 (PANTHER); PTHR10357:SF136 (PANTHER); IPR017853 (SUPERFAMILY)			biological_process;carbohydrate metabolic process;ion binding;molecular_function;growth	351	Alpha-amylase	CCG44821.1	578	Alpha-amylase	Halobacillus halophilus DSM 2266 type strain: DSM 2266	GH13	YES	NO
jgi|Lipst1_1|31095|estExt_Genemark1.C_210002	trehalose-6-phosphate hydrolase	221	20	1.22e-42	0.54	3	P:carbohydrate metabolic process; F:ion binding; F:molecular_function	-	IPR006047 (PFAM); IPR013781 (G3DSA:3.20.20.GENE3D); IPR015902 (PANTHER); PTHR10357:SF136 (PANTHER); IPR017853 (SUPERFAMILY)			carbohydrate metabolic process;ion binding;molecular_function	221	n/a	AGB41485.1	575	Alpha-amylase	Halobacteroides halobius DSM 5150	GH13	n/a	NO
jgi|Lipst1_1|5035|gm1.5035_g	trehalose-6-phosphate hydrolase	141	20	5.3e-63	0.79	3	P:carbohydrate metabolic process; F:ion binding; F:molecular_function	-	IPR006047 (PFAM); IPR013781 (G3DSA:3.20.20.GENE3D); IPR015902 (PANTHER); PTHR10357:SF136 (PANTHER); IPR017853 (SUPERFAMILY)			carbohydrate metabolic process;ion binding;molecular_function	141	Alpha-amylase	AGB40133.1	572	Alpha-amylase	Halobacteroides halobius DSM 5150	GH13	YES	NO
jgi|Lipst1_1|185862|CE64745_15089	trehalose-6-phosphate hydrolase	577	20	0	0.78	8	P:carbohydrate metabolic process; P:biological_process; F:ion binding; F:molecular_function; P:response to stress; P:growth	-	IPR006589 (SMART); IPR006047 (PFAM); IPR013780 (G3DSA:2.60.40.GENE3D); IPR013781 (G3DSA:3.20.20.GENE3D); G3DSA:3.90.400.10 (GENE3D); PTHR10357:SF136 (PANTHER); IPR015902 (PANTHER); SSF51011 (SUPERFAMILY); IPR017853 (SUPERFAMILY)			carbohydrate metabolic process;biological_process;ion binding;molecular_function;response to stress;growth	577	Alpha-amylase	ACS23435.1	575	Alpha-amylase	Geobacillus sp. WCH70	GH13	YES	YES		C5D5Y7
jgi|Lipst1_1|198242|CE77125_4419	trehalose-6-phosphate hydrolase	579	20	0	0.76	8	P:carbohydrate metabolic process; P:biological_process; F:ion binding; F:molecular_function; P:response to stress; P:growth	-	IPR006589 (SMART); IPR006047 (PFAM); IPR013781 (G3DSA:3.20.20.GENE3D); G3DSA:3.90.400.10 (GENE3D); IPR013780 (G3DSA:2.60.40.GENE3D); PTHR10357:SF136 (PANTHER); IPR015902 (PANTHER); SSF51011 (SUPERFAMILY); IPR017853 (SUPERFAMILY)			carbohydrate metabolic process;biological_process;ion binding;molecular_function;response to stress;growth	579	Alpha-amylase	ACL70998.1	575	Alpha-amylase	Halothermothrix orenii H 168 H 168; DSM 9562	GH13	YES	YES		B8D0R2
jgi|Lipst1_1|6616|gm1.6616_g	trehalose-6-phosphate hydrolase	556	20	0	0.75	8	P:carbohydrate metabolic process; P:biological_process; F:ion binding; F:molecular_function; P:response to stress; P:growth	-	IPR006589 (SMART); G3DSA:3.90.400.10 (GENE3D); IPR013781 (G3DSA:3.20.20.GENE3D); IPR006047 (PFAM); IPR013780 (G3DSA:2.60.40.GENE3D); PTHR10357:SF136 (PANTHER); IPR015902 (PANTHER); IPR017853 (SUPERFAMILY); SSF51011 (SUPERFAMILY)			carbohydrate metabolic process;biological_process;ion binding;molecular_function;response to stress;growth	556	Alpha-amylase	ADP75911.1	575	Alpha-amylase	Geobacillus sp. Y4.1MC1	GH13	YES	YES		E3IEG0
jgi|Lipst1_1|49224|e_gw1.2.1393.1	duf1237 domain protein	520	20	0	0.69	1	F:molecular_function	-	IPR008313 (PIRSF); IPR012341 (G3DSA:1.50.10.GENE3D); IPR008313 (PFAM); PTHR31047:SF0 (PANTHER); PTHR31047 (PANTHER); SIGNAL_PEPTIDE (PHOBIUS); NON_CYTOPLASMIC_DOMAIN (PHOBIUS); SIGNAL_PEPTIDE_H_REGION (PHOBIUS); SIGNAL_PEPTIDE_N_REGION (PHOBIUS); SIGNAL_PEPTIDE_C_REGION (PHOBIUS); SignalP-TM (SIGNALP_GRAM_POSITIVE); SignalP-noTM (SIGNALP_EUK); IPR008928 (SUPERFAMILY)			molecular_function	520	DUF1237	CAG79831.1	590	DUF1237	Yarrowia lipolytica CLIB122 CLIB99	GH125	YES	YES
jgi|Lipst1_1|72848|fgenesh1_kg.8_#_370_#_Locus304v1rpkm544.64	mitochondrial-processing peptidase subunit beta	477	20	0	0.8	3	P:biological_process; F:ion binding; F:peptidase activity	(3.4) Acting on peptide bonds (peptide hydrolases)	Coil (COILS); IPR011765 (PFAM); IPR011237 (G3DSA:3.30.830.GENE3D); IPR011237 (G3DSA:3.30.830.GENE3D); IPR007863 (PFAM); PTHR11851 (PANTHER); PTHR11851:SF103 (PANTHER); IPR001431 (PROSITE_PATTERNS); SignalP-TM (SIGNALP_GRAM_POSITIVE); IPR011249 (SUPERFAMILY); IPR011249 (SUPERFAMILY)	ec:3.4.24		biological_process;ion binding;peptidase activity	477	Peptidase_M16|Peptidase_M16_C	ABA56022.1	629	Peptidase_M16	Sinorhizobium meliloti	GH12	NO	NO		Q1WLH8
jgi|Lipst1_1|73547|fgenesh1_kg.9_#_490_#_Locus1486v1rpkm124.05	oxidoreductase	346	20	2.12e-82	0.57	2	P:biological_process; F:oxidoreductase activity	-	G3DSA:3.30.360.10 (GENE3D); IPR016040 (G3DSA:3.40.50.GENE3D); IPR004104 (PFAM); IPR000683 (PFAM); PTHR22604:SF92 (PANTHER); PTHR22604 (PANTHER); SSF51735 (SUPERFAMILY); SSF55347 (SUPERFAMILY)			biological_process;oxidoreductase activity	346	GFO_IDH_MocA	ABP76211.1	472	GFO_IDH_MocA	Shewanella putrefaciens CN-32	GH109	YES	NO		A4Y8C8
jgi|Lipst1_1|51306|e_gw1.4.912.1	nad -binding protein	347	20	3.43e-107	0.65	2	P:biological_process; F:oxidoreductase activity	-	G3DSA:3.30.360.10 (GENE3D); IPR000683 (PFAM); IPR016040 (G3DSA:3.40.50.GENE3D); IPR004104 (PFAM); PTHR22604 (PANTHER); PTHR22604:SF111 (PANTHER); SSF55347 (SUPERFAMILY); SSF51735 (SUPERFAMILY)			biological_process;oxidoreductase activity	347	GFO_IDH_MocA	CBK63904.1	478	GFO_IDH_MocA	Alistipes shahii WAL 8301	GH109	YES	NO		D4ILU2
jgi|Lipst1_1|58067|e_gw1.13.548.1	oxidoreductase	347	20	2.45e-78	0.56	2	P:biological_process; F:oxidoreductase activity	-	G3DSA:3.30.360.10 (GENE3D); IPR000683 (PFAM); IPR016040 (G3DSA:3.40.50.GENE3D); IPR004104 (PFAM); PTHR22604:SF92 (PANTHER); PTHR22604 (PANTHER); SSF51735 (SUPERFAMILY); SSF55347 (SUPERFAMILY)			biological_process;oxidoreductase activity	347	GFO_IDH_MocA	ACU05455.1	NA	n/a	Pedobacter heparinus DSM 2366	GH109	n/a	n/a		C6Y412
jgi|Lipst1_1|88569|estExt_Genewise1.C_160381	oxidoreductase	346	20	2.3e-76	0.56	2	P:biological_process; F:oxidoreductase activity	-	IPR004104 (PFAM); IPR016040 (G3DSA:3.40.50.GENE3D); G3DSA:3.30.360.10 (GENE3D); IPR000683 (PFAM); PTHR22604 (PANTHER); PTHR22604:SF92 (PANTHER); SSF55347 (SUPERFAMILY); SSF51735 (SUPERFAMILY)			biological_process;oxidoreductase activity	346	GFO_IDH_MocA	AFD07747.1	NA	n/a	Solitalea canadensis DSM 3403	GH109	n/a	n/a
jgi|Lipst1_1|335868|MIX3711_31_93	oxidoreductase domain containing protein	399	20	0	0.79	1	F:oxidoreductase activity	-	Coil (COILS); IPR000683 (PFAM); IPR016040 (G3DSA:3.40.50.GENE3D); G3DSA:3.30.360.10 (GENE3D); PTHR22604:SF108 (PANTHER); PTHR22604 (PANTHER); SSF51735 (SUPERFAMILY); SSF55347 (SUPERFAMILY)			oxidoreductase activity	399	GFO_IDH_MocA	ADY37128.1	NA	n/a	Bacteroides salanitronis DSM 18170	GH109	n/a	n/a
jgi|Lipst1_1|68948|fgenesh1_kg.3_#_196_#_Locus1419v1rpkm128.47	ymr099c-like protein	287	20	5.16e-108	0.65	3	P:carbohydrate metabolic process; F:molecular_function; F:isomerase activity	-	IPR025532 (PIRSF); IPR008183 (PFAM); IPR014718 (G3DSA:2.70.98.GENE3D); PTHR11122 (PANTHER); PTHR11122:SF13 (PANTHER); IPR011013 (SUPERFAMILY)			carbohydrate metabolic process;molecular_function;isomerase activity	287	Aldose_epim	CAJ26126.1	733	SLT_2|Aldose_epim	Xanthomonas campestris pv. vesicatoria str. 85-10	GH103	NO	NO		Q3BM87
jgi|Lipst1_1|4739|gm1.4739_g	dtdp-4-dehydrorhamnose reductase	325	20	6.05e-83	0.59	3	P:sulfur compound metabolic process; P:cofactor metabolic process; P:cellular amino acid metabolic process; C:protein complex; P:cellular nitrogen compound metabolic process; P:biosynthetic process; F:enzyme regulator activity; C:intracellular	-	IPR016040 (G3DSA:3.40.50.GENE3D); IPR029903 (PFAM); IPR005913 (PANTHER); IPR029898 (PTHR10491:PANTHER); SSF51735 (SUPERFAMILY)			sulfur compound metabolic process;cofactor metabolic process;cellular amino acid metabolic process;protein complex;cellular nitrogen compound metabolic process;biosynthetic process;enzyme regulator activity;intracellular	325	Polysacc_synt_2	ABF46302.1	736	RmlD_sub_bind	Deinococcus geothermalis DSM 11300	GH1	NO	NO		Q1IWT2
jgi|Lipst1_1|72357|fgenesh1_kg.7_#_542_#_Locus16679v3rpkm0.22	iron-regulated transporter	496	20	3.95e-134	0.61	3	P:transmembrane transport; F:transmembrane transporter activity; C:cellular_component	-	G3DSA:1.20.1250.20 (GENE3D); IPR009716 (PFAM); PTHR11660:SF49 (PANTHER); PTHR11660 (PANTHER); TRANSMEMBRANE (PHOBIUS); CYTOPLASMIC_DOMAIN (PHOBIUS); TRANSMEMBRANE (PHOBIUS); CYTOPLASMIC_DOMAIN (PHOBIUS); TRANSMEMBRANE (PHOBIUS); TRANSMEMBRANE (PHOBIUS); TRANSMEMBRANE (PHOBIUS); NON_CYTOPLASMIC_DOMAIN (PHOBIUS); NON_CYTOPLASMIC_DOMAIN (PHOBIUS); TRANSMEMBRANE (PHOBIUS); NON_CYTOPLASMIC_DOMAIN (PHO…			transmembrane transport;transmembrane transporter activity;cellular_component	496	FPN1	CAN67070.1	884	Pectinesterase|FPN1|FPN1	Vitis vinifera	CE8	NO	NO		A5AS54
jgi|Lipst1_1|50945|e_gw1.4.430.1	chitin deacetylase	358	20	1.65e-122	0.65	4	F:hydrolase activity, acting on carbon-nitrogen (but not peptide) bonds; P:carbohydrate metabolic process; F:molecular_function	-	IPR001002 (SMART); IPR002509 (G3DSA:3.20.20.GENE3D); IPR001002 (G3DSA:3.30.60.GENE3D); IPR002509 (PFAM); IPR001002 (PFAM); PTHR10587:SF57 (PANTHER); PTHR10587 (PANTHER); IPR018371 (PROSITE_PATTERNS); IPR018371 (PROSITE_PATTERNS); IPR002509 (PROSITE_PROFILES); IPR001002 (PROSITE_PROFILES); IPR001002 (PROSITE_PROFILES); IPR001002 (SUPERFAMILY); IPR001002 (SUPERFAMILY); IPR011330 (SUPERFAMILY)			hydrolase activity, acting on carbon-nitrogen (but not peptide) bonds;carbohydrate metabolic process;molecular_function	358	Polysacc_deac_1	CCD51532.1	628	Polysacc_deac_1	Botryotinia fuckeliana	CE4|CBM18	YES	NO
jgi|Lipst1_1|175321|CE54204_55175	carbohydrate esterase family 4 protein	330	20	3.04e-125	0.68	3	F:hydrolase activity, acting on carbon-nitrogen (but not peptide) bonds; P:carbohydrate metabolic process	-	IPR002509 (G3DSA:3.20.20.GENE3D); IPR002509 (PFAM); PTHR31536 (PANTHER); PTHR31536:SF0 (PANTHER); IPR002509 (PROSITE_PROFILES); IPR011330 (SUPERFAMILY)			hydrolase activity, acting on carbon-nitrogen (but not peptide) bonds;carbohydrate metabolic process	330	Polysacc_deac_1	XP_369636.1	NA	n/a	Magnaporthe grisea 70-15	CE4	n/a	n/a		G4N3M4
jgi|Lipst1_1|302880|CE181763_30344	polysaccharide deacetylase	312	20	0	0.9	3	F:hydrolase activity, acting on carbon-nitrogen (but not peptide) bonds; P:carbohydrate metabolic process	-	IPR002509 (PFAM); IPR002509 (G3DSA:3.20.20.GENE3D); PTHR31536:SF4 (PANTHER); PTHR31536 (PANTHER); IPR002509 (PROSITE_PROFILES); IPR011330 (SUPERFAMILY)			hydrolase activity, acting on carbon-nitrogen (but not peptide) bonds;carbohydrate metabolic process	312	Polysacc_deac_1	AGE21867.1	299	Polysacc_deac_1	Geobacillus sp. GHH01	CE4	YES	YES
jgi|Lipst1_1|337177|MIX5020_9_68	pi-plc x domain-containing protein	297	20	1.15e-116	0.73	2	P:lipid metabolic process; F:molecular_function	(3.1) Acting on ester bonds	IPR017946 (G3DSA:3.20.20.GENE3D); PTHR13593 (PANTHER); PTHR13593:SF29 (PANTHER); SIGNAL_PEPTIDE_N_REGION (PHOBIUS); SIGNAL_PEPTIDE (PHOBIUS); SIGNAL_PEPTIDE_C_REGION (PHOBIUS); SIGNAL_PEPTIDE_H_REGION (PHOBIUS); NON_CYTOPLASMIC_DOMAIN (PHOBIUS); SignalP-noTM (SIGNALP_EUK); SignalP-noTM (SIGNALP_GRAM_NEGATIVE); IPR017946 (SUPERFAMILY)	ec:3.1		lipid metabolic process;molecular_function	297	n/a	ADK54828.1	988	Lipase_GDSL_2	uncultured soil bacterium	CE3	n/a	NO		E2D2G4
jgi|Lipst1_1|5440|gm1.5440_g	pi-plc x domain-containing protein	297	20	1.41e-120	0.73	2	P:lipid metabolic process; F:molecular_function	(3.1) Acting on ester bonds	IPR017946 (G3DSA:3.20.20.GENE3D); PTHR13593:SF29 (PANTHER); PTHR13593 (PANTHER); NON_CYTOPLASMIC_DOMAIN (PHOBIUS); SIGNAL_PEPTIDE_H_REGION (PHOBIUS); SIGNAL_PEPTIDE_N_REGION (PHOBIUS); SIGNAL_PEPTIDE (PHOBIUS); SIGNAL_PEPTIDE_C_REGION (PHOBIUS); SignalP-noTM (SIGNALP_EUK); SignalP-noTM (SIGNALP_GRAM_NEGATIVE); SignalP-TM (SIGNALP_GRAM_POSITIVE); IPR017946 (SUPERFAMILY)	ec:3.1		lipid metabolic process;molecular_function	297	n/a	ADK54828.1	988	Lipase_GDSL_2	uncultured soil bacterium	CE3	n/a	NO		E2D2G4
jgi|Lipst1_1|68158|fgenesh1_kg.2_#_276_#_Locus5278v1rpkm18.02	alpha-arabinofuranosidase ii	496	20	3.33e-25	0.39	4	F:hydrolase activity; P:metabolic process; F:alpha-L-arabinofuranosidase activity; P:L-arabinose metabolic process		CYTOPLASMIC_DOMAIN (PHOBIUS); TRANSMEMBRANE (PHOBIUS); NON_CYTOPLASMIC_DOMAIN (PHOBIUS); TMhelix (TMHMM)				496	n/a	AGL19052.1	NA	n/a	Actinoplanes sp. N902-109	CE12|CE2	n/a	n/a
jgi|Lipst1_1|71575|fgenesh1_kg.6_#_483_#_Locus5862v2rpkm0.26_PRE	nad -binding rossmann-fold containing protein	342	20	3.79e-114	0.62	6	P:biological_process; F:oxidoreductase activity; P:lipid metabolic process; P:biosynthetic process	(1.1) Acting on the CH-OH group of donors; (1.1) Acting on the CH-OH group of donors	IPR016040 (G3DSA:3.40.50.GENE3D); IPR002225 (PFAM); PTHR10366 (PANTHER); PTHR10366:SF311 (PANTHER); SSF51735 (SUPERFAMILY)	ec:1.1.1;ec:1.1.1.145-dehydrogenase	Steroid degradation;Steroid hormone biosynthesis	biological_process;oxidoreductase activity;lipid metabolic process;biosynthetic process	342	Epimerase|3Beta_HSD	CAP67203.1	NA	n/a	Podospora anserina S mat+	CE12	n/a	n/a		B2AS32
jgi|Lipst1_1|334417|MIX2260_1600_97	dihydroflavonol-4-reductase	258	20	5.57e-58	0.64	6	P:biological_process; F:oxidoreductase activity; P:lipid metabolic process; P:biosynthetic process	(1.1) Acting on the CH-OH group of donors; (1.1) Acting on the CH-OH group of donors	IPR002225 (PFAM); IPR016040 (G3DSA:3.40.50.GENE3D); PTHR10366:SF306 (PANTHER); PTHR10366 (PANTHER); SIGNAL_PEPTIDE_C_REGION (PHOBIUS); SIGNAL_PEPTIDE (PHOBIUS); NON_CYTOPLASMIC_DOMAIN (PHOBIUS); SIGNAL_PEPTIDE_H_REGION (PHOBIUS); SIGNAL_PEPTIDE_N_REGION (PHOBIUS); SSF51735 (SUPERFAMILY)	ec:1.1.1;ec:1.1.1.145-dehydrogenase	Steroid degradation;Steroid hormone biosynthesis	biological_process;oxidoreductase activity;lipid metabolic process;biosynthetic process	258	n/a	CAP67203.1	NA	n/a	Podospora anserina S mat+	CE12	n/a	n/a		B2AS32
jgi|Lipst1_1|282|gm1.282_g	nadph-dependent methylglyoxal reductase gre2 protein	331	20	1.22e-118	0.7	6	P:biological_process; F:oxidoreductase activity; P:lipid metabolic process; P:biosynthetic process	(1.1) Acting on the CH-OH group of donors; (1.1) Acting on the CH-OH group of donors	IPR016040 (G3DSA:3.40.50.GENE3D); IPR002225 (PFAM); PTHR10366 (PANTHER); PTHR10366:SF306 (PANTHER); NON_CYTOPLASMIC_DOMAIN (PHOBIUS); SIGNAL_PEPTIDE (PHOBIUS); SIGNAL_PEPTIDE_H_REGION (PHOBIUS); SIGNAL_PEPTIDE_N_REGION (PHOBIUS); SIGNAL_PEPTIDE_C_REGION (PHOBIUS); SSF51735 (SUPERFAMILY)	ec:1.1.1;ec:1.1.1.145-dehydrogenase	Steroid degradation;Steroid hormone biosynthesis	biological_process;oxidoreductase activity;lipid metabolic process;biosynthetic process	331	Epimerase|NAD_binding_10|NAD_binding_4	CAP67203.1	NA	n/a	Podospora anserina S mat+	CE12	n/a	n/a		B2AS32
jgi|Lipst1_1|4844|gm1.4844_g	nad -binding rossmann-fold containing protein	343	20	1.51e-124	0.65	2	F:molecular_function	-	IPR016040 (G3DSA:3.40.50.GENE3D); IPR001509 (PFAM); PTHR10366 (PANTHER); PTHR10366:SF311 (PANTHER); CYTOPLASMIC_DOMAIN (PHOBIUS); TRANSMEMBRANE (PHOBIUS); NON_CYTOPLASMIC_DOMAIN (PHOBIUS); SSF51735 (SUPERFAMILY)			molecular_function	343	n/a	CAP67203.1	NA	n/a	Podospora anserina S mat+	CE12	n/a	n/a		B2AS32
jgi|Lipst1_1|103263|fgenesh1_pm.3_#_506	nad dependent epimerase	289	20	3.96e-80	0.56	2	F:molecular_function	-	IPR001509 (PFAM); IPR016040 (G3DSA:3.40.50.GENE3D); PTHR10366:SF267 (PANTHER); PTHR10366 (PANTHER); SSF51735 (SUPERFAMILY)			molecular_function	289	n/a	CAP67203.1	NA	n/a	Podospora anserina S mat+	CE12	n/a	n/a		B2AS32
jgi|Lipst1_1|7229|gm1.7229_g	nad dependent epimerase dehydratase family protein	328	20	1.28e-136	0.71	3	P:biological_process; F:oxidoreductase activity; F:molecular_function	-	IPR001509 (PFAM); IPR016040 (G3DSA:3.40.50.GENE3D); PTHR10366 (PANTHER); PTHR10366:SF267 (PANTHER); SIGNAL_PEPTIDE_H_REGION (PHOBIUS); SIGNAL_PEPTIDE_C_REGION (PHOBIUS); NON_CYTOPLASMIC_DOMAIN (PHOBIUS); SIGNAL_PEPTIDE_N_REGION (PHOBIUS); SIGNAL_PEPTIDE (PHOBIUS); SSF51735 (SUPERFAMILY)			biological_process;oxidoreductase activity;molecular_function	328	n/a	CAP67203.1	NA	n/a	Podospora anserina S mat+	CE12	n/a	n/a		B2AS32
jgi|Lipst1_1|120522|estExt_fgenesh1_pm.C_150066	atp-dependent rna helicase ddx19b	600	20	0	0.78	9	C:nuclear envelope; F:ATPase activity; P:small molecule metabolic process; F:RNA binding; C:cytoplasm; F:ion binding; P:nucleobase-containing compound catabolic process; F:helicase activity; C:protein complex; P:transport	(3.6) Acting on acid anhydrides; (3.6) Acting on acid anhydrides; (3.6) Acting on acid anhydrides	IPR014001 (SMART); IPR001650 (SMART); IPR001650 (PFAM); IPR027417 (G3DSA:3.40.50.GENE3D); IPR011545 (PFAM); IPR027417 (G3DSA:3.40.50.GENE3D); PTHR24031 (PANTHER); PTHR24031:SF208 (PANTHER); IPR000629 (PROSITE_PATTERNS); IPR014001 (PROSITE_PROFILES); IPR001650 (PROSITE_PROFILES); IPR014014 (PROSITE_PROFILES); IPR027417 (SUPERFAMILY)	ec:3.6.1;ec:3.6.1.3-adenylpyrophosphatase;ec:3.6.1.15-phosphatase	Purine metabolismPurine metabolism;Thiamine metabolism	nuclear envelope;ATPase activity;small molecule metabolic process;RNA binding;cytoplasm;ion binding;nucleobase-containing compound catabolic process;helicase activity;protein complex;transport	600	DEAD|Helicase_C	CAL53384.1	1058	DEAD|Helicase_C|LpxC	Ostreococcus tauri OTTH0595	CE11	NO	NO		Q017M7
jgi|Lipst1_1|68830|fgenesh1_kg.3_#_78_#_Locus1606v1rpkm115.44	has1p	625	20	0	0.83	2	F:ion binding; F:molecular_function	-	IPR014001 (SMART); IPR001650 (SMART); IPR001650 (PFAM); IPR027417 (G3DSA:3.40.50.GENE3D); IPR027417 (G3DSA:3.40.50.GENE3D); IPR025313 (PFAM); IPR011545 (PFAM); PTHR24031 (PANTHER); PTHR24031:SF171 (PANTHER); IPR000629 (PROSITE_PATTERNS); IPR014001 (PROSITE_PROFILES); IPR001650 (PROSITE_PROFILES); IPR014014 (PROSITE_PROFILES); IPR027417 (SUPERFAMILY)			ion binding;molecular_function	625	DEAD|Helicase_C|DUF4217	CAL53384.1	1058	DEAD|Helicase_C|LpxC	Ostreococcus tauri OTTH0595	CE11	NO	NO		Q017M7
jgi|Lipst1_1|74161|fgenesh1_kg.11_#_104_#_Locus2496v1rpkm74.19	dead box rna helicase	609	20	2.17e-73	0.56	2	F:ion binding; F:molecular_function	-	IPR001650 (SMART); IPR014001 (SMART); IPR011545 (PFAM); IPR027417 (G3DSA:3.40.50.GENE3D); IPR001650 (PFAM); IPR027417 (G3DSA:3.40.50.GENE3D); PTHR24031 (PANTHER); PTHR24031:SF98 (PANTHER); IPR001650 (PROSITE_PROFILES); IPR014001 (PROSITE_PROFILES); IPR014014 (PROSITE_PROFILES); SignalP-TM (SIGNALP_GRAM_POSITIVE); IPR027417 (SUPERFAMILY); IPR027417 (SUPERFAMILY)			ion binding;molecular_function	609	DEAD|Helicase_C	CAL53384.1	1058	DEAD|Helicase_C|LpxC	Ostreococcus tauri OTTH0595	CE11	NO	NO		Q017M7
jgi|Lipst1_1|72140|fgenesh1_kg.7_#_325_#_Locus3650v1rpkm44.92	atp-dependent rna helicase dbp3	547	20	0	0.76	2	F:ion binding; F:molecular_function	-	Coil (COILS); Coil (COILS); IPR014001 (SMART); IPR001650 (SMART); IPR027417 (G3DSA:3.40.50.GENE3D); IPR027417 (G3DSA:3.40.50.GENE3D); IPR011545 (PFAM); IPR001650 (PFAM); PTHR24031:SF215 (PANTHER); PTHR24031 (PANTHER); IPR000629 (PROSITE_PATTERNS); IPR014001 (PROSITE_PROFILES); IPR014014 (PROSITE_PROFILES); IPR001650 (PROSITE_PROFILES); IPR027417 (SUPERFAMILY)			ion binding;molecular_function	547	DEAD|Helicase_C	CAL53384.1	1058	DEAD|Helicase_C|LpxC	Ostreococcus tauri OTTH0595	CE11	NO	NO		Q017M7
jgi|Lipst1_1|68320|fgenesh1_kg.2_#_438_#_Locus3706v2rpkm42.60	atp-dependent rna helicase fal1	397	20	0	0.95	2	F:ion binding; F:molecular_function	-	IPR001650 (SMART); IPR014001 (SMART); IPR001650 (PFAM); IPR011545 (PFAM); IPR027417 (G3DSA:3.40.50.GENE3D); IPR027417 (G3DSA:3.40.50.GENE3D); PTHR24031 (PANTHER); PTHR24031:SF57 (PANTHER); IPR000629 (PROSITE_PATTERNS); IPR014001 (PROSITE_PROFILES); IPR014014 (PROSITE_PROFILES); IPR001650 (PROSITE_PROFILES); IPR027417 (SUPERFAMILY)			ion binding;molecular_function	397	DEAD|Helicase_C	CAL53384.1	1058	DEAD|Helicase_C|LpxC	Ostreococcus tauri OTTH0595	CE11	NO	NO		Q017M7
jgi|Lipst1_1|69929|fgenesh1_kg.4_#_391_#_Locus3816v1rpkm41.62	atp-dependent rna helicase dbp6 (dead-box protein 6)	563	20	8.59e-130	0.62	2	F:ion binding; F:molecular_function	-	IPR014001 (SMART); IPR001650 (SMART); IPR011545 (PFAM); IPR027417 (G3DSA:3.40.50.GENE3D); IPR001650 (PFAM); IPR027417 (G3DSA:3.40.50.GENE3D); PTHR24031 (PANTHER); PTHR24031:SF68 (PANTHER); IPR000629 (PROSITE_PATTERNS); IPR014001 (PROSITE_PROFILES); IPR001650 (PROSITE_PROFILES); IPR014014 (PROSITE_PROFILES); IPR027417 (SUPERFAMILY)			ion binding;molecular_function	563	DEAD|Helicase_C	CAL53384.1	1058	DEAD|Helicase_C|LpxC	Ostreococcus tauri OTTH0595	CE11	NO	NO		Q017M7
jgi|Lipst1_1|239|gm1.239_g	atp dependent rna helicase	596	20	0	0.73	2	F:ion binding; F:molecular_function	-	IPR014001 (SMART); IPR001650 (SMART); IPR001650 (PFAM); IPR027417 (G3DSA:3.40.50.GENE3D); IPR027417 (G3DSA:3.40.50.GENE3D); IPR011545 (PFAM); PTHR24031:SF96 (PANTHER); PTHR24031 (PANTHER); IPR014014 (PROSITE_PROFILES); IPR001650 (PROSITE_PROFILES); IPR014001 (PROSITE_PROFILES); IPR027417 (SUPERFAMILY); IPR027417 (SUPERFAMILY)			ion binding;molecular_function	596	DEAD|Helicase_C	CAL53384.1	1058	DEAD|Helicase_C|LpxC	Ostreococcus tauri OTTH0595	CE11	NO	NO		Q017M7
jgi|Lipst1_1|4297|gm1.4297_g	atp dependent rna helicase	567	20	2.55e-180	0.64	2	F:ion binding; F:molecular_function	-	Coil (COILS); IPR001650 (SMART); IPR014001 (SMART); IPR025313 (PFAM); IPR027417 (G3DSA:3.40.50.GENE3D); IPR011545 (PFAM); IPR001650 (PFAM); IPR027417 (G3DSA:3.40.50.GENE3D); PTHR24031 (PANTHER); PTHR24031:SF2 (PANTHER); IPR000629 (PROSITE_PATTERNS); CYTOPLASMIC_DOMAIN (PHOBIUS); TRANSMEMBRANE (PHOBIUS); NON_CYTOPLASMIC_DOMAIN (PHOBIUS); IPR014001 (PROSITE_PROFILES); IPR001650 (PROSITE_PROFILES); …			ion binding;molecular_function	567	DEAD|Helicase_C|DUF4217	CAL53384.1	1058	DEAD|Helicase_C|LpxC	Ostreococcus tauri OTTH0595	CE11	NO	NO		Q017M7
jgi|Lipst1_1|51663|e_gw1.5.390.1	atp dependent rna helicase	470	20	0	0.87	2	F:ion binding; F:molecular_function	-	Coil (COILS); IPR001650 (SMART); IPR014001 (SMART); IPR027417 (G3DSA:3.40.50.GENE3D); IPR001650 (PFAM); IPR011545 (PFAM); IPR027417 (G3DSA:3.40.50.GENE3D); PTHR24031 (PANTHER); PTHR24031:SF76 (PANTHER); IPR000629 (PROSITE_PATTERNS); IPR014001 (PROSITE_PROFILES); IPR014014 (PROSITE_PROFILES); IPR001650 (PROSITE_PROFILES); IPR027417 (SUPERFAMILY)			ion binding;molecular_function	470	DEAD|Helicase_C	CAL53384.1	1058	DEAD|Helicase_C|LpxC	Ostreococcus tauri OTTH0595	CE11	NO	NO		Q017M7
jgi|Lipst1_1|338719|MIX6562_3911_23	atp-dependent rna helicase	817	20	2.7e-160	0.58	2	F:ion binding; F:molecular_function	-	IPR014001 (SMART); IPR001650 (SMART); IPR027417 (G3DSA:3.40.50.GENE3D); IPR001650 (PFAM); IPR011545 (PFAM); IPR027417 (G3DSA:3.40.50.GENE3D); PTHR24031 (PANTHER); PTHR24031:SF91 (PANTHER); IPR000629 (PROSITE_PATTERNS); IPR001650 (PROSITE_PROFILES); IPR014001 (PROSITE_PROFILES); IPR014014 (PROSITE_PROFILES); IPR027417 (SUPERFAMILY)			ion binding;molecular_function	817	DEAD|Helicase_C	CAL53384.1	1058	DEAD|Helicase_C|LpxC	Ostreococcus tauri OTTH0595	CE11	NO	NO		Q017M7
jgi|Lipst1_1|1909|gm1.1909_g	atp-dependent rna helicase dbp10	974	20	0	0.65	4	C:nucleus; F:RNA binding; F:ion binding; F:molecular_function	-	IPR014001 (SMART); IPR001650 (SMART); IPR027417 (G3DSA:3.40.50.GENE3D); IPR012541 (PFAM); IPR001650 (PFAM); IPR027417 (G3DSA:3.40.50.GENE3D); IPR011545 (PFAM); PTHR24031 (PANTHER); PTHR24031:SF71 (PANTHER); IPR000629 (PROSITE_PATTERNS); IPR014014 (PROSITE_PROFILES); IPR014001 (PROSITE_PROFILES); IPR001650 (PROSITE_PROFILES); IPR027417 (SUPERFAMILY); IPR027417 (SUPERFAMILY)			nucleus;RNA binding;ion binding;molecular_function	974	DEAD|Helicase_C|DBP10CT	CAL53384.1	1058	DEAD|Helicase_C|LpxC	Ostreococcus tauri OTTH0595	CE11	NO	YES		Q017M7
jgi|Lipst1_1|316667|CE195550_24628	atp-dependent rna helicase dbp2	448	20	0	0.92	2	F:ion binding; F:molecular_function	-	IPR014001 (SMART); IPR027417 (G3DSA:3.40.50.GENE3D); IPR027417 (G3DSA:3.40.50.GENE3D); IPR001650 (PFAM); IPR011545 (PFAM); PTHR24031:SF219 (PANTHER); PTHR24031 (PANTHER); IPR000629 (PROSITE_PATTERNS); IPR001650 (PROSITE_PROFILES); IPR014001 (PROSITE_PROFILES); IPR014014 (PROSITE_PROFILES); IPR027417 (SUPERFAMILY); IPR027417 (SUPERFAMILY)			ion binding;molecular_function	448	DEAD|Helicase_C	CAL53384.1	1058	DEAD|Helicase_C|LpxC	Ostreococcus tauri OTTH0595	CE11	NO	NO		Q017M7
jgi|Lipst1_1|308679|CE187562_23672	atp-dependent rna helicase dbp4	777	20	0	0.72	2	F:ion binding; F:molecular_function	-	Coil (COILS); Coil (COILS); IPR001650 (SMART); IPR014001 (SMART); IPR001650 (PFAM); IPR027417 (G3DSA:3.40.50.GENE3D); IPR011545 (PFAM); IPR025313 (PFAM); IPR027417 (G3DSA:3.40.50.GENE3D); PTHR24031 (PANTHER); PTHR24031:SF54 (PANTHER); IPR000629 (PROSITE_PATTERNS); IPR014014 (PROSITE_PROFILES); IPR001650 (PROSITE_PROFILES); IPR014001 (PROSITE_PROFILES); IPR027417 (SUPERFAMILY)			ion binding;molecular_function	777	DEAD|Helicase_C|DUF4217	CAL53384.1	1058	DEAD|Helicase_C|LpxC	Ostreococcus tauri OTTH0595	CE11	NO	NO		Q017M7
jgi|Lipst1_1|44699|gw1.10.660.1	atp-dependent rna helicase dbp7	611	20	0	0.66	2	F:ion binding; F:molecular_function	-	IPR014001 (SMART); IPR001650 (SMART); IPR027417 (G3DSA:3.40.50.GENE3D); IPR001650 (PFAM); IPR011545 (PFAM); IPR027417 (G3DSA:3.40.50.GENE3D); IPR025313 (PFAM); PTHR24031:SF89 (PANTHER); PTHR24031 (PANTHER); IPR014014 (PROSITE_PROFILES); IPR014001 (PROSITE_PROFILES); IPR001650 (PROSITE_PROFILES); IPR027417 (SUPERFAMILY); IPR027417 (SUPERFAMILY)			ion binding;molecular_function	611	DEAD|Helicase_C|DUF4217	CAL53384.1	1058	DEAD|Helicase_C|LpxC	Ostreococcus tauri OTTH0595	CE11	NO	NO		Q017M7
jgi|Lipst1_1|104446|fgenesh1_pm.5_#_493	atp-dependent rna helicase dbp8	400	20	1.29e-176	0.77	2	F:ion binding; F:molecular_function	-	Coil (COILS); IPR001650 (SMART); IPR014001 (SMART); IPR011545 (PFAM); IPR027417 (G3DSA:3.40.50.GENE3D); IPR001650 (PFAM); IPR027417 (G3DSA:3.40.50.GENE3D); PTHR24031:SF145 (PANTHER); PTHR24031 (PANTHER); IPR000629 (PROSITE_PATTERNS); IPR001650 (PROSITE_PROFILES); IPR014001 (PROSITE_PROFILES); IPR027417 (SUPERFAMILY)			ion binding;molecular_function	400	DEAD|Helicase_C	CAL53384.1	1058	DEAD|Helicase_C|LpxC	Ostreococcus tauri OTTH0595	CE11	NO	NO		Q017M7
jgi|Lipst1_1|153022|CE31905_31562	atp-dependent rna helicase ded1	618	20	0	0.87	2	F:ion binding; F:molecular_function	-	IPR001650 (SMART); IPR014001 (SMART); IPR027417 (G3DSA:3.40.50.GENE3D); IPR011545 (PFAM); IPR027417 (G3DSA:3.40.50.GENE3D); IPR001650 (PFAM); PTHR24031 (PANTHER); PTHR24031:SF9 (PANTHER); IPR000629 (PROSITE_PATTERNS); IPR014014 (PROSITE_PROFILES); IPR001650 (PROSITE_PROFILES); IPR014001 (PROSITE_PROFILES); IPR027417 (SUPERFAMILY)			ion binding;molecular_function	618	DEAD|Helicase_C	CAL53384.1	1058	DEAD|Helicase_C|LpxC	Ostreococcus tauri OTTH0595	CE11	NO	NO		Q017M7
jgi|Lipst1_1|61690|fgenesh1_pg.3_#_114	atp-dependent rna helicase eif4a	397	20	0	0.94	2	F:ion binding; F:molecular_function	-	IPR014001 (SMART); IPR001650 (SMART); IPR001650 (PFAM); IPR027417 (G3DSA:3.40.50.GENE3D); IPR027417 (G3DSA:3.40.50.GENE3D); IPR011545 (PFAM); PTHR24031 (PANTHER); PTHR24031:SF221 (PANTHER); IPR000629 (PROSITE_PATTERNS); IPR014014 (PROSITE_PROFILES); IPR014001 (PROSITE_PROFILES); IPR001650 (PROSITE_PROFILES); IPR027417 (SUPERFAMILY)			ion binding;molecular_function	397	DEAD|Helicase_C	CAL53384.1	1058	DEAD|Helicase_C|LpxC	Ostreococcus tauri OTTH0595	CE11	NO	NO		Q017M7
jgi|Lipst1_1|261515|CE140398_11181	atp-dependent rna helicase rok1	510	20	4.03e-157	0.63	2	F:ion binding; F:molecular_function	-	IPR014001 (SMART); IPR001650 (SMART); IPR027417 (G3DSA:3.40.50.GENE3D); IPR011545 (PFAM); IPR027417 (G3DSA:3.40.50.GENE3D); IPR001650 (PFAM); PTHR24031 (PANTHER); PTHR24031:SF33 (PANTHER); IPR014001 (PROSITE_PROFILES); IPR001650 (PROSITE_PROFILES); IPR027417 (SUPERFAMILY)			ion binding;molecular_function	510	DEAD|Helicase_C	CAL53384.1	1058	DEAD|Helicase_C|LpxC	Ostreococcus tauri OTTH0595	CE11	NO	NO		Q017M7
jgi|Lipst1_1|126229|CE5112_89282	atp-dependent rna helicase sub2	438	20	0	0.9	2	F:ion binding; F:molecular_function	-	IPR001650 (SMART); IPR014001 (SMART); IPR027417 (G3DSA:3.40.50.GENE3D); IPR011545 (PFAM); IPR027417 (G3DSA:3.40.50.GENE3D); IPR001650 (PFAM); PTHR24031:SF212 (PANTHER); PTHR24031 (PANTHER); IPR014014 (PROSITE_PROFILES); IPR014001 (PROSITE_PROFILES); IPR001650 (PROSITE_PROFILES); IPR027417 (SUPERFAMILY)			ion binding;molecular_function	438	DEAD|Helicase_C	CAL53384.1	1058	DEAD|Helicase_C|LpxC	Ostreococcus tauri OTTH0595	CE11	NO	NO		Q017M7
jgi|Lipst1_1|65253|fgenesh1_pg.11_#_143	atp-dependent rrna helicase rrp3	458	20	0	0.83	2	F:ion binding; F:molecular_function	-	IPR001650 (SMART); IPR014001 (SMART); IPR027417 (G3DSA:3.40.50.GENE3D); IPR027417 (G3DSA:3.40.50.GENE3D); IPR001650 (PFAM); IPR011545 (PFAM); PTHR24031 (PANTHER); PTHR24031:SF78 (PANTHER); IPR000629 (PROSITE_PATTERNS); IPR001650 (PROSITE_PROFILES); IPR014001 (PROSITE_PROFILES); IPR014014 (PROSITE_PROFILES); IPR027417 (SUPERFAMILY)			ion binding;molecular_function	458	DEAD|Helicase_C	CAL53384.1	1058	DEAD|Helicase_C|LpxC	Ostreococcus tauri OTTH0595	CE11	NO	NO		Q017M7
jgi|Lipst1_1|336952|MIX4795_4084_33	mrh4p	502	20	8.31e-88	0.54	2	F:ion binding; F:molecular_function	-	IPR014001 (SMART); IPR001650 (SMART); IPR027417 (G3DSA:3.40.50.GENE3D); IPR001650 (PFAM); IPR011545 (PFAM); IPR027417 (G3DSA:3.40.50.GENE3D); PTHR24031:SF35 (PANTHER); PTHR24031 (PANTHER); IPR014001 (PROSITE_PROFILES); IPR014014 (PROSITE_PROFILES); IPR001650 (PROSITE_PROFILES); IPR027417 (SUPERFAMILY)			ion binding;molecular_function	502	DEAD	CAL53384.1	1058	DEAD|Helicase_C|LpxC	Ostreococcus tauri OTTH0595	CE11	NO	NO		Q017M7
jgi|Lipst1_1|55276|e_gw1.9.82.1	pre-mrna-processing atp-dependent rna helicase prp5	774	20	0	0.77	2	F:ion binding; F:molecular_function	-	IPR001650 (SMART); IPR014001 (SMART); IPR027417 (G3DSA:3.40.50.GENE3D); IPR027417 (G3DSA:3.40.50.GENE3D); IPR001650 (PFAM); IPR011545 (PFAM); PTHR24031:SF25 (PANTHER); PTHR24031 (PANTHER); IPR014014 (PROSITE_PROFILES); IPR001650 (PROSITE_PROFILES); IPR014001 (PROSITE_PROFILES); IPR027417 (SUPERFAMILY); IPR027417 (SUPERFAMILY)			ion binding;molecular_function	774	DEAD|Helicase_C	CAL53384.1	1058	DEAD|Helicase_C|LpxC	Ostreococcus tauri OTTH0595	CE11	NO	NO		Q017M7
jgi|Lipst1_1|266361|CE145244_12358	pre-mrna-splicing atp-dependent rna helicase prp28	669	20	0	0.72	2	F:ion binding; F:molecular_function	-	Coil (COILS); IPR001650 (SMART); IPR014001 (SMART); IPR027417 (G3DSA:3.40.50.GENE3D); IPR027417 (G3DSA:3.40.50.GENE3D); IPR011545 (PFAM); IPR001650 (PFAM); PTHR24031:SF23 (PANTHER); PTHR24031 (PANTHER); IPR000629 (PROSITE_PATTERNS); IPR014014 (PROSITE_PROFILES); IPR014001 (PROSITE_PROFILES); IPR001650 (PROSITE_PROFILES); IPR027417 (SUPERFAMILY)			ion binding;molecular_function	669	DEAD|Helicase_C	CAL53384.1	1058	DEAD|Helicase_C|LpxC	Ostreococcus tauri OTTH0595	CE11	NO	NO		Q017M7
jgi|Lipst1_1|4332|gm1.4332_g	probable drs1-rna helicase of the dead box family	763	20	0	0.81	2	F:ion binding; F:molecular_function	-	Coil (COILS); Coil (COILS); Coil (COILS); IPR014001 (SMART); IPR001650 (SMART); IPR027417 (G3DSA:3.40.50.GENE3D); IPR001650 (PFAM); IPR011545 (PFAM); IPR027417 (G3DSA:3.40.50.GENE3D); PTHR24031:SF93 (PANTHER); PTHR24031 (PANTHER); IPR000629 (PROSITE_PATTERNS); IPR014001 (PROSITE_PROFILES); IPR014014 (PROSITE_PROFILES); IPR001650 (PROSITE_PROFILES); IPR027417 (SUPERFAMILY)			ion binding;molecular_function	763	DEAD|Helicase_C	CAL53384.1	1058	DEAD|Helicase_C|LpxC	Ostreococcus tauri OTTH0595	CE11	NO	NO		Q017M7
jgi|Lipst1_1|46787|e_gw1.1.336.1	pheromone maturation dipeptidyl aminopeptidase	741	20	0	0.69	3	P:biological_process; F:peptidase activity; C:cellular_component	(3.4) Acting on peptide bonds (peptide hydrolases)	IPR001375 (PFAM); IPR029058 (G3DSA:3.40.50.GENE3D); IPR002469 (PFAM); IPR002469 (G3DSA:2.140.10.GENE3D); PTHR11731 (PANTHER); PTHR11731:SF93 (PANTHER); IPR002471 (PROSITE_PATTERNS); IPR029058 (SUPERFAMILY); SSF82171 (SUPERFAMILY)	ec:3.4.21		biological_process;peptidase activity;cellular_component	741	DPPIV_N|Peptidase_S9	NP_593970.1	807	DPPIV_N|Peptidase_S9	Schizosaccharomyces pombe 972h-	CE10	YES	YES		O14073
jgi|Lipst1_1|74759|fgenesh1_kg.12_#_238_#_Locus1926v1rpkm95.35	lipase 3 q96vc9	500	20	2.58e-57	0.47	9	P:lipid metabolic process; F:hydrolase activity; P:lipid catabolic process; F:triglyceride lipase activity; P:metabolic process; F:molecular_function; P:biological_process; F:carboxylic ester hydrolase activity; C:cellular_component		IPR029058 (G3DSA:3.40.50.GENE3D); IPR002018 (PFAM); PTHR11559 (PANTHER); IPR019826 (PROSITE_PATTERNS); IPR029058 (SUPERFAMILY)				500	COesterase	CAC51386.1	497	COesterase	Bacillus licheniformis DSM 12369	CE10	YES	YES	3.1.1.1	Q93LA4
jgi|Lipst1_1|75225|fgenesh1_kg.13_#_273_#_Locus5133v1rpkm20.03	fad nad p-binding domain-containing protein	616	20	0	0.62	7	P:oxidation-reduction process; F:N,N-dimethylaniline monooxygenase activity; F:NADP binding; F:flavin adenine dinucleotide binding; F:monooxygenase activity; C:integral component of membrane; P:transmembrane transport		PF13738 (PFAM); G3DSA:3.50.50.60 (GENE3D); PTHR23023 (PANTHER); PTHR23023:SF69 (PANTHER); SSF51905 (SUPERFAMILY)				616	Pyr_redox_3|FMO-like	NP_051574.1	847	Abhydrolase_3|Pyr_redox_3	Deinococcus radiodurans R1	CE10	NO	NO		Q9RZT0
jgi|Lipst1_1|68630|fgenesh1_kg.2_#_748_#_Locus5768v1rpkm12.98	hypothetical protein BOTBODRAFT_36033	585	20	5.54e-63	0.45	5	F:molecular_function; F:hydrolase activity; P:metabolic process; P:biological_process; C:cellular_component		Coil (COILS); IPR002018 (PFAM); IPR029058 (G3DSA:3.40.50.GENE3D); PTHR11559 (PANTHER); IPR029058 (SUPERFAMILY)				585	COesterase	NP_598721.1	572	COesterase	Mus musculus	CE10	YES	YES		Q8QZR3
jgi|Lipst1_1|68170|fgenesh1_kg.2_#_288_#_Locus6240v2rpkm8.33	hypothetical protein V496_05224	258	20	6.17e-13	0.45	2	P:biological_process; F:molecular_function	-	IPR013094 (PFAM); IPR029058 (G3DSA:3.40.50.GENE3D); IPR029058 (SUPERFAMILY)			biological_process;molecular_function	258	n/a	CAB91679.1	509	Abhydrolase_3	Neurospora crassa	CE10	n/a	NO		Q9P5L8
jgi|Lipst1_1|70327|fgenesh1_kg.4_#_789_#_Locus6635v1rpkm7.19	related to para-nitrobenzyl esterase	533	20	4.96e-76	0.48	3	F:hydrolase activity; P:metabolic process; F:cholinesterase activity		IPR029058 (G3DSA:3.40.50.GENE3D); IPR002018 (PFAM); PTHR11559 (PANTHER); SIGNAL_PEPTIDE_N_REGION (PHOBIUS); SIGNAL_PEPTIDE_H_REGION (PHOBIUS); SIGNAL_PEPTIDE (PHOBIUS); SIGNAL_PEPTIDE_C_REGION (PHOBIUS); NON_CYTOPLASMIC_DOMAIN (PHOBIUS); SignalP-TM (SIGNALP_GRAM_POSITIVE); SignalP-noTM (SIGNALP_EUK); IPR029058 (SUPERFAMILY)				533	COesterase|Abhydrolase_3	NP_663578.1	575	COesterase	Mus musculus	CE10	NO	YES		Q91WG0
jgi|Lipst1_1|68788|fgenesh1_kg.3_#_36_#_Locus6714v1rpkm6.82	para-nitrobenzyl esterase	510	20	0	0.62	5	F:hydrolase activity; P:metabolic process; F:molecular_function; P:biological_process; C:cellular_component		IPR029058 (G3DSA:3.40.50.GENE3D); IPR002018 (PFAM); PTHR11559:SF8 (PANTHER); PTHR11559 (PANTHER); IPR019826 (PROSITE_PATTERNS); IPR019819 (PROSITE_PATTERNS); SIGNAL_PEPTIDE_N_REGION (PHOBIUS); SIGNAL_PEPTIDE (PHOBIUS); SIGNAL_PEPTIDE_C_REGION (PHOBIUS); SIGNAL_PEPTIDE_H_REGION (PHOBIUS); NON_CYTOPLASMIC_DOMAIN (PHOBIUS); SignalP-noTM (SIGNALP_EUK); SignalP-TM (SIGNALP_GRAM_POSITIVE); SignalP-noTM…				510	COesterase	AAF61480.1	615	COesterase|AChE_tetra	Equus caballus	CE10	NO	YES	3.1.1.8	Q9N1N9
jgi|Lipst1_1|104474|fgenesh1_pm.5_#_521	alpha beta hydrolase fold protein	358	20	2.36e-98	0.52	2	P:biological_process; F:molecular_function	-	IPR029058 (G3DSA:3.40.50.GENE3D); IPR013094 (PFAM); PTHR23024:SF129 (PANTHER); PTHR23024 (PANTHER); CYTOPLASMIC_DOMAIN (PHOBIUS); TRANSMEMBRANE (PHOBIUS); NON_CYTOPLASMIC_DOMAIN (PHOBIUS); IPR029058 (SUPERFAMILY)			biological_process;molecular_function	358	DUF2424|Abhydrolase_3	NP_561095.1	350	Abhydrolase_3	Clostridium perfringens str. 13	CE10	NO	YES		Q8XNZ8
jgi|Lipst1_1|177380|CE56263_1297	alpha beta hydrolase fold protein	367	20	0	0.71	2	P:biological_process; F:molecular_function	-	IPR013094 (PFAM); IPR029058 (G3DSA:3.40.50.GENE3D); PTHR23024 (PANTHER); PTHR23024:SF89 (PANTHER); TRANSMEMBRANE (PHOBIUS); CYTOPLASMIC_DOMAIN (PHOBIUS); NON_CYTOPLASMIC_DOMAIN (PHOBIUS); IPR029058 (SUPERFAMILY)			biological_process;molecular_function	367	Abhydrolase_3	NP_243672.1	335	Abhydrolase_3	Bacillus halodurans C-125	CE10	YES	YES		Q9K944
jgi|Lipst1_1|3711|gm1.3711_g	alpha beta hydrolase fold-3 domain-containing protein	343	20	1.47e-102	0.62	2	P:biological_process; F:molecular_function	-	IPR013094 (PFAM); IPR029058 (G3DSA:3.40.50.GENE3D); PTHR23024 (PANTHER); PTHR23024:SF24 (PANTHER); IPR029058 (SUPERFAMILY)			biological_process;molecular_function	343	COesterase|Abhydrolase_3	NP_593998.1	353	Abhydrolase_3	Schizosaccharomyces pombe 972h-	CE10	NO	YES		Q9HDX3
jgi|Lipst1_1|52829|e_gw1.6.1048.1	alpha beta hydrolase fold-3 domain-containing protein	342	20	7.09e-120	0.64	2	P:biological_process; F:molecular_function	-	IPR013094 (PFAM); IPR029058 (G3DSA:3.40.50.GENE3D); PTHR23024:SF47 (PANTHER); PTHR23024 (PANTHER); IPR002168 (PROSITE_PATTERNS); IPR029058 (SUPERFAMILY)			biological_process;molecular_function	342	Abhydrolase_3	NP_070544.1	325	Abhydrolase_3	Archaeoglobus fulgidus DSM 4304	CE10	YES	YES		O28558
jgi|Lipst1_1|3582|gm1.3582_g	dimethylaniline monooxygenase	620	20	0	0.67	1	F:oxidoreductase activity	-	PR00411 (PRINTS); PF13738 (PFAM); G3DSA:3.50.50.60 (GENE3D); G3DSA:3.50.50.60 (GENE3D); PTHR23023:SF69 (PANTHER); PTHR23023 (PANTHER); SSF51905 (SUPERFAMILY)			oxidoreductase activity	620	FMO-like|Pyr_redox_3	NP_051574.1	847	Abhydrolase_3|Pyr_redox_3	Deinococcus radiodurans R1	CE10	NO	NO		Q9RZT0
jgi|Lipst1_1|6820|gm1.6820_g	flavin-binding	561	20	0	0.71	2	P:biological_process; F:oxidoreductase activity	-	G3DSA:3.50.50.60 (GENE3D); PF13738 (PFAM); G3DSA:3.50.50.60 (GENE3D); PTHR23023:SF41 (PANTHER); PTHR23023 (PANTHER); SSF51905 (SUPERFAMILY); SSF51905 (SUPERFAMILY)			biological_process;oxidoreductase activity	561	Pyr_redox_3	NP_051574.1	847	Abhydrolase_3|Pyr_redox_3	Deinococcus radiodurans R1	CE10	NO	NO		Q9RZT0
jgi|Lipst1_1|155789|CE34672_6047	flavin-binding monooxygenase-like protein	585	20	0	0.7	1	P:biological_process	-	PF13738 (PFAM); G3DSA:3.50.50.60 (GENE3D); G3DSA:3.50.50.60 (GENE3D); PTHR23023 (PANTHER); PTHR23023:SF73 (PANTHER); SSF51905 (SUPERFAMILY)			biological_process	585	Pyr_redox_3|FMO-like	NP_051574.1	847	Abhydrolase_3|Pyr_redox_3	Deinococcus radiodurans R1	CE10	NO	NO		Q9RZT0
jgi|Lipst1_1|111862|estExt_fgenesh1_pg.C_70374	hormone-sensitive lipase	890	20	0	0.63	2	P:biological_process; F:molecular_function	-	IPR013094 (PFAM); IPR029058 (G3DSA:3.40.50.GENE3D); PTHR23025:SF3 (PANTHER); PTHR23025 (PANTHER); CYTOPLASMIC_DOMAIN (PHOBIUS); NON_CYTOPLASMIC_DOMAIN (PHOBIUS); TRANSMEMBRANE (PHOBIUS); IPR029058 (SUPERFAMILY)			biological_process;molecular_function	890	Abhydrolase_3|Abhydrolase_3	NP_611463.1	895	HSL_N|Abhydrolase_3	Drosophila melanogaster	CE10	NO	YES		Q7JR83Q960T4Q9V908
jgi|Lipst1_1|46218|gw1.2.1356.1	prolyl oligopeptidase	624	20	6.26e-166	0.56	3	P:biological_process; F:peptidase activity; F:molecular_function	-	IPR001375 (PFAM); IPR029058 (G3DSA:3.40.50.GENE3D); IPR015943 (G3DSA:2.130.10.GENE3D); PTHR11731 (PANTHER); PTHR11731:SF112 (PANTHER); IPR029058 (SUPERFAMILY); SSF82171 (SUPERFAMILY)			biological_process;peptidase activity;molecular_function	624	Peptidase_S9	NP_127272.1	645	Peptidase_S9	Pyrococcus abyssi GE5	CE10	YES	YES	3.4.19.1	Q9UYB0
jgi|Lipst1_1|6839|gm1.6839_g	alpha beta-hydrolase	579	20	5.03e-171	0.62	2	F:hydrolase activity; P:metabolic process		IPR029058 (G3DSA:3.40.50.GENE3D); IPR002018 (PFAM); PTHR11559:SF160 (PANTHER); PTHR11559 (PANTHER); IPR019826 (PROSITE_PATTERNS); IPR019819 (PROSITE_PATTERNS); SIGNAL_PEPTIDE_H_REGION (PHOBIUS); SIGNAL_PEPTIDE_C_REGION (PHOBIUS); SIGNAL_PEPTIDE (PHOBIUS); SIGNAL_PEPTIDE_N_REGION (PHOBIUS); NON_CYTOPLASMIC_DOMAIN (PHOBIUS); SignalP-noTM (SIGNALP_EUK); IPR029058 (SUPERFAMILY)				579	COesterase	AAK09373.1	689	COesterase	Schizaphis graminum	CE10	YES	YES	3.1.1.7	Q9BMJ1
jgi|Lipst1_1|65731|fgenesh1_pg.13_#_15	carboxylesterase family protein	459	20	3.13e-69	0.47	2	F:hydrolase activity; P:metabolic process		IPR002018 (PFAM); IPR029058 (G3DSA:3.40.50.GENE3D); PTHR11559:SF160 (PANTHER); PTHR11559 (PANTHER); NON_CYTOPLASMIC_DOMAIN (PHOBIUS); SIGNAL_PEPTIDE_C_REGION (PHOBIUS); SIGNAL_PEPTIDE (PHOBIUS); CYTOPLASMIC_DOMAIN (PHOBIUS); TRANSMEMBRANE (PHOBIUS); SIGNAL_PEPTIDE_H_REGION (PHOBIUS); SIGNAL_PEPTIDE_N_REGION (PHOBIUS); SignalP-noTM (SIGNALP_EUK); SignalP-noTM (SIGNALP_GRAM_NEGATIVE); SignalP-TM (S…				459	COesterase	NP_296345.1	554	COesterase	Deinococcus radiodurans R1	CE10	YES	YES		Q9RR71
jgi|Lipst1_1|6494|gm1.6494_g	carboxylesterase family protein	546	20	2.36e-122	0.49	6	F:hydrolase activity; P:metabolic process; F:structural constituent of ribosome; P:translation; C:ribosome; C:intracellular		IPR029058 (G3DSA:3.40.50.GENE3D); IPR002018 (PFAM); PTHR11559:SF160 (PANTHER); PTHR11559 (PANTHER); IPR019819 (PROSITE_PATTERNS); IPR019826 (PROSITE_PATTERNS); IPR029058 (SUPERFAMILY)				546	COesterase	AAA81915.1	502	COesterase	Bacillus subtilis NRRL B8079	CE10	YES	YES	3.1.1.-	P37967
jgi|Lipst1_1|107753|fgenesh1_pm.15_#_76	carbohydrate esterase family 1 protein	294	20	1.93e-118	0.73	3	P:small molecule metabolic process; P:catabolic process; F:molecular_function	(3.1) Acting on ester bonds	IPR014186 (TIGRFAM); IPR029058 (G3DSA:3.40.50.GENE3D); IPR000801 (PFAM); PTHR10061:SF0 (PANTHER); IPR014186 (PANTHER); IPR029058 (SUPERFAMILY)	ec:3.1.2.12-hydrolase	Methane metabolism	small molecule metabolic process;catabolic process;molecular_function	294	Esterase	CAJ54534.1	666	Esterase	Lawsonia intracellularis PHE/MN1-00	CE1	YES	NO		Q1MR42
jgi|Lipst1_1|335148|MIX2991_17_9	abc multidrug transporter mdr1	1298	20	0	0.72	4	F:ATPase activity; P:transmembrane transport; F:transmembrane transporter activity; F:ion binding; C:cellular_component	(3.6) Acting on acid anhydrides; (3.6) Acting on acid anhydrides; (3.6) Acting on acid anhydrides	IPR003593 (SMART); G3DSA:1.20.1560.10 (GENE3D); IPR011527 (PFAM); IPR003439 (PFAM); IPR027417 (G3DSA:3.40.50.GENE3D); PTHR24221 (PANTHER); PTHR24221:SF166 (PANTHER); IPR017871 (PROSITE_PATTERNS); IPR017871 (PROSITE_PATTERNS); NON_CYTOPLASMIC_DOMAIN (PHOBIUS); TRANSMEMBRANE (PHOBIUS); CYTOPLASMIC_DOMAIN (PHOBIUS); CYTOPLASMIC_DOMAIN (PHOBIUS); TRANSMEMBRANE (PHOBIUS); TRANSMEMBRANE (PHOBIUS); TRAN…	ec:3.6.1;ec:3.6.1.3-adenylpyrophosphatase;ec:3.6.1.15-phosphatase	Purine metabolismPurine metabolism;Thiamine metabolism	ATPase activity;transmembrane transport;transmembrane transporter activity;ion binding;cellular_component	1298	ABC_membrane|ABC_tran|ABC_membrane|ABC_tran	AAW61229.1	NA	n/a	Gluconobacter oxydans 621H	CE1	n/a	n/a		Q5FQW7
jgi|Lipst1_1|76529|fgenesh1_kg.18_#_73_#_Locus8177v1rpkm3.01	poly(aspartic acid) hydrolase protein	299	20	5.45e-105	0.58	5	F:hydrolase activity; P:metabolic process; F:molecular_function; P:biological_process; C:cellular_component		IPR029058 (G3DSA:3.40.50.GENE3D); IPR029058 (SUPERFAMILY)				299	n/a	AGI26410.1	335	Abhydrolase_5	Pseudomonas denitrificans ATCC 13867	CE1	n/a	YES
jgi|Lipst1_1|75437|fgenesh1_kg.14_#_127_#_Locus963v1rpkm184.66	barwin-like endoglucanase	310	20	2.45e-39	0.7	2	P:biological_process; C:extracellular region	-	IPR009009 (PFAM); IPR014733 (G3DSA:2.40.40.GENE3D); SIGNAL_PEPTIDE_N_REGION (PHOBIUS); SIGNAL_PEPTIDE_H_REGION (PHOBIUS); SIGNAL_PEPTIDE_C_REGION (PHOBIUS); SIGNAL_PEPTIDE (PHOBIUS); NON_CYTOPLASMIC_DOMAIN (PHOBIUS); SignalP-TM (SIGNALP_GRAM_POSITIVE); SignalP-noTM (SIGNALP_EUK); SignalP-noTM (SIGNALP_GRAM_NEGATIVE); IPR009009 (SUPERFAMILY)			biological_process;extracellular region	310	n/a	ABU58390.1	NA	n/a	Roseiflexus castenholzii DSM 13941	CBM63	n/a	n/a		A7NLJ9
jgi|Lipst1_1|301156|CE180039_5854	camkk elm protein kinase	269	20	2.47e-112	0.73	4	P:cellular protein modification process; F:ion binding; F:kinase activity	(2.7) Transferring phosphorous-containing groups	IPR002290 (SMART); IPR000719 (PFAM); G3DSA:3.30.200.20 (GENE3D); G3DSA:1.10.510.10 (GENE3D); PTHR24347:SF178 (PANTHER); IPR020636 (PANTHER); IPR008271 (PROSITE_PATTERNS); IPR000719 (PROSITE_PROFILES); IPR011009 (SUPERFAMILY)	ec:2.7.11		cellular protein modification process;ion binding;kinase activity	269	Pkinase_Tyr|Pkinase	CAM03105.1	541	Pkinase|CBM_6	Saccharopolyspora erythraea NRRL 2338	CBM6	NO	NO		A4FGD0
jgi|Lipst1_1|232228|CE111111_28654	casein kinase i isoform epsilon	433	20	0	0.83	4	F:ion binding; P:cellular protein modification process; F:kinase activity	(2.7) Transferring phosphorous-containing groups	IPR002290 (SMART); IPR000719 (PFAM); G3DSA:3.30.200.20 (GENE3D); G3DSA:1.10.510.10 (GENE3D); PTHR11909:SF127 (PANTHER); PTHR11909 (PANTHER); IPR008271 (PROSITE_PATTERNS); IPR017441 (PROSITE_PATTERNS); IPR000719 (PROSITE_PROFILES); IPR011009 (SUPERFAMILY)	ec:2.7.11		ion binding;cellular protein modification process;kinase activity	433	Pkinase|Pkinase_Tyr	CAM03105.1	541	Pkinase|CBM_6	Saccharopolyspora erythraea NRRL 2338	CBM6	NO	YES		A4FGD0
jgi|Lipst1_1|58722|e_gw1.14.91.1	ste ste7 mek1 protein kinase	312	20	3.38e-150	0.75	4	F:ion binding; P:cellular protein modification process; F:kinase activity	(2.7) Transferring phosphorous-containing groups	IPR002290 (SMART); G3DSA:1.10.510.10 (GENE3D); IPR000719 (PFAM); G3DSA:3.30.200.20 (GENE3D); PTHR24360:SF21 (PANTHER); PTHR24360 (PANTHER); IPR017441 (PROSITE_PATTERNS); IPR008271 (PROSITE_PATTERNS); IPR000719 (PROSITE_PROFILES); IPR011009 (SUPERFAMILY)	ec:2.7.11		ion binding;cellular protein modification process;kinase activity	312	Pkinase_Tyr|Pkinase	CAM03105.1	541	Pkinase|CBM_6	Saccharopolyspora erythraea NRRL 2338	CBM6	NO	NO		A4FGD0
jgi|Lipst1_1|72875|fgenesh1_kg.8_#_397_#_Locus4330v1rpkm32.86	serine threonine-protein kinase ste20	905	20	7.13e-159	0.84	3	F:ion binding; P:cellular protein modification process; F:kinase activity	-	IPR000095 (SMART); IPR002290 (SMART); IPR000719 (PFAM); G3DSA:3.30.200.20 (GENE3D); IPR000095 (PFAM); G3DSA:1.10.510.10 (GENE3D); IPR000095 (G3DSA:3.90.810.GENE3D); PTHR24361:SF25 (PANTHER); PTHR24361 (PANTHER); IPR017441 (PROSITE_PATTERNS); IPR000719 (PROSITE_PROFILES); IPR000095 (PROSITE_PROFILES); IPR011009 (SUPERFAMILY)			ion binding;cellular protein modification process;kinase activity	905	PBD|Pkinase|Pkinase_Tyr	CAM03105.1	541	Pkinase|CBM_6	Saccharopolyspora erythraea NRRL 2338	CBM6	NO	NO		A4FGD0
jgi|Lipst1_1|52099|e_gw1.5.461.1	map kinase kinase	356	20	8.06e-158	0.74	3	F:ion binding; P:cellular protein modification process; F:kinase activity	-	IPR002290 (SMART); IPR000719 (PFAM); G3DSA:1.10.510.10 (GENE3D); G3DSA:3.30.200.20 (GENE3D); PTHR24360 (PANTHER); PTHR24360:SF45 (PANTHER); IPR000719 (PROSITE_PROFILES); IPR011009 (SUPERFAMILY)			ion binding;cellular protein modification process;kinase activity	356	Pkinase_Tyr|Pkinase	CAM03105.1	541	Pkinase|CBM_6	Saccharopolyspora erythraea NRRL 2338	CBM6	NO	NO		A4FGD0
jgi|Lipst1_1|51129|e_gw1.4.293.1	map kinase kinase that plays a pivotal role in the osmosensing signal-transduction pathway	418	20	2.52e-163	0.76	3	F:ion binding; P:cellular protein modification process; F:kinase activity	-	IPR002290 (SMART); IPR000719 (PFAM); G3DSA:3.30.200.20 (GENE3D); G3DSA:1.10.510.10 (GENE3D); PTHR24360 (PANTHER); PTHR24360:SF3 (PANTHER); IPR017441 (PROSITE_PATTERNS); IPR000719 (PROSITE_PROFILES); IPR011009 (SUPERFAMILY)			ion binding;cellular protein modification process;kinase activity	418	Pkinase_Tyr	CAM03105.1	541	Pkinase|CBM_6	Saccharopolyspora erythraea NRRL 2338	CBM6	NO	NO		A4FGD0
jgi|Lipst1_1|73614|fgenesh1_kg.10_#_42_#_Locus6708v1rpkm6.84	pyrrolo-quinoline quinone	173	20	1.2e-40	0.57	3	F:heme binding; F:electron carrier activity; F:carbohydrate binding		IPR027295 (G3DSA:2.140.10.GENE3D); SSF63825 (SUPERFAMILY)				173	n/a	ADV82904.1	1948	Laminin_G_3|F5_F8_type_C|Malectin|Malectin	Terriglobus saanensis SP1PR4	CBM57|CBM32	n/a	NO		E1N3J4
jgi|Lipst1_1|321512|CE200395_19718	ste ste20 paka protein kinase	869	20	0	0.76	4	P:cellular protein modification process; F:ion binding; F:kinase activity	(2.7) Transferring phosphorous-containing groups	Coil (COILS); IPR000095 (SMART); IPR001849 (SMART); IPR002290 (SMART); IPR000095 (PFAM); G3DSA:3.30.200.20 (GENE3D); IPR000719 (PFAM); IPR001849 (PFAM); IPR000095 (G3DSA:3.90.810.GENE3D); IPR011993 (G3DSA:2.30.29.GENE3D); G3DSA:1.10.510.10 (GENE3D); PTHR24361 (PANTHER); PTHR24361:SF281 (PANTHER); IPR017441 (PROSITE_PATTERNS); IPR008271 (PROSITE_PATTERNS); IPR000095 (PROSITE_PROFILES); IPR000719 (…	ec:2.7.11		cellular protein modification process;ion binding;kinase activity	869	PBD|Pkinase|Pkinase_Tyr	BAJ53166.1	940	Malectin|Pkinase_Tyr	Jatropha curcas Palawan	CBM57	NO	YES
jgi|Lipst1_1|193402|CE72285_12913	adenylate cyclase	1719	20	0	0.64	6	P:small molecule metabolic process; P:signal transduction; F:lyase activity; F:ion binding; P:cellular nitrogen compound metabolic process; P:biosynthetic process; F:molecular_function	(4.6) Phosphorus-oxygen lyases	IPR003591 (SMART); SM00364 (SMART); IPR000159 (SMART); IPR001932 (SMART); IPR001054 (SMART); IPR001611 (PFAM); IPR001932 (G3DSA:3.60.40.GENE3D); G3DSA:3.80.10.10 (GENE3D); IPR001054 (PFAM); IPR000159 (PFAM); IPR001054 (G3DSA:3.30.70.GENE3D); IPR013716 (PFAM); G3DSA:3.80.10.10 (GENE3D); IPR001932 (PFAM); PF13516 (PFAM); G3DSA:3.80.10.10 (GENE3D); IPR001611 (PFAM); G3DSA:3.80.10.10 (GENE3D); PTHR23…	ec:4.6.1.1-cyclase	Purine metabolism	small molecule metabolic process;signal transduction;lyase activity;ion binding;cellular nitrogen compound metabolic process;biosynthetic process;molecular_function	1719	LRR_8|PP2C|Guanylate_cyc	AEO14875.1	1040	Malectin|Pkinase	Glycine max	CBM57	NO	NO
jgi|Lipst1_1|138407|CE17290_18296	cell polarity protein	1034	20	4.61e-134	0.61	1	F:molecular_function	-	Coil (COILS); Coil (COILS); Coil (COILS); Coil (COILS); Coil (COILS); IPR006652 (SMART); IPR015915 (G3DSA:2.120.10.GENE3D); PF13415 (PFAM); PF13418 (PFAM); IPR006652 (PFAM); PTHR23244:SF275 (PANTHER); PTHR23244 (PANTHER); SSF117281 (SUPERFAMILY); SSF117281 (SUPERFAMILY)			molecular_function	1034	Kelch_1	ACZ43662.1	1775	GSDH|Big_5|Big_5|Malectin	Thermobaculum terrenum ATCC BAA-798	CBM57	NO	NO		D1CIU2
jgi|Lipst1_1|1183|gm1.1183_g	leucine-rich repeat protein	1070	20	1.79e-81	0.49	1	F:molecular_function	-	IPR003591 (SMART); IPR001611 (PFAM); G3DSA:3.80.10.10 (GENE3D); G3DSA:3.80.10.10 (GENE3D); IPR001611 (PFAM); G3DSA:3.80.10.10 (GENE3D); IPR001611 (PFAM); PF13516 (PFAM); PTHR23155 (PANTHER); IPR001611 (PROSITE_PROFILES); IPR001611 (PROSITE_PROFILES); IPR001611 (PROSITE_PROFILES); IPR001611 (PROSITE_PROFILES); IPR001611 (PROSITE_PROFILES); IPR001611 (PROSITE_PROFILES); IPR001611 (PROSITE_PROFILES)…			molecular_function	1070	n/a	BAJ53166.1	940	Malectin|Pkinase_Tyr	Jatropha curcas Palawan	CBM57	n/a	YES
jgi|Lipst1_1|62844|fgenesh1_pg.5_#_175	map kinase kinase kinase ste11	886	20	0	0.57	4	P:cellular protein modification process; F:ion binding; F:kinase activity; F:molecular_function	-	IPR001660 (SMART); IPR002290 (SMART); G3DSA:3.10.20.90 (GENE3D); IPR000719 (PFAM); IPR021129 (PFAM); IPR013761 (G3DSA:1.10.150.GENE3D); IPR029458 (PFAM); G3DSA:3.30.200.20 (GENE3D); G3DSA:1.10.510.10 (GENE3D); PTHR24361 (PANTHER); PTHR24361:SF129 (PANTHER); IPR017441 (PROSITE_PATTERNS); SIGNAL_PEPTIDE_H_REGION (PHOBIUS); NON_CYTOPLASMIC_DOMAIN (PHOBIUS); SIGNAL_PEPTIDE_C_REGION (PHOBIUS); SIGNAL_…			cellular protein modification process;ion binding;kinase activity;molecular_function	886	SAM_2|Pkinase|Pkinase_Tyr	BAJ53166.1	940	Malectin|Pkinase_Tyr	Jatropha curcas Palawan	CBM57	NO	YES
jgi|Lipst1_1|4357|gm1.4357_g	5 -	580	20	4.13e-176	0.68	2	P:small molecule metabolic process; P:nucleobase-containing compound catabolic process; F:molecular_function	-	IPR006179 (PRINTS); IPR008334 (G3DSA:3.90.780.GENE3D); IPR008334 (PFAM); IPR029052 (G3DSA:3.60.21.GENE3D); IPR006179 (PANTHER); PTHR11575:SF7 (PANTHER); IPR029052 (SUPERFAMILY); IPR008334 (SUPERFAMILY)			small molecule metabolic process;nucleobase-containing compound catabolic process;molecular_function	580	5_nucleotid_C	AGF93428.1	564	5_nucleotid_C	uncultured organism	CBM50	YES	YES
jgi|Lipst1_1|106128|fgenesh1_pm.9_#_252	chitin synthase activator	1015	20	1.17e-103	0.65	1	F:molecular_function	-	IPR006597 (SMART); IPR011990 (G3DSA:1.25.40.GENE3D); IPR006597 (PFAM); PTHR11102 (PANTHER); PTHR11102:SF54 (PANTHER); SSF81901 (SUPERFAMILY)			molecular_function	1015	n/a	ACB77510.1	NA	n/a	Opitutus terrae PB90-1	CBM50	n/a	n/a
jgi|Lipst1_1|99734|estExt_Genewise1Plus.C_140084	protein kinase that regulates the g2 m transition by inhibition of cdc28p kinase activity	488	20	2.81e-124	0.65	3	F:ion binding; P:cellular protein modification process; F:kinase activity	-	IPR002290 (SMART); G3DSA:1.10.510.10 (GENE3D); IPR000719 (PFAM); G3DSA:3.30.200.20 (GENE3D); PTHR11042 (PANTHER); PTHR11042:SF73 (PANTHER); IPR017441 (PROSITE_PATTERNS); IPR000719 (PROSITE_PROFILES); IPR011009 (SUPERFAMILY)			ion binding;cellular protein modification process;kinase activity	488	Pkinase|Pkinase_Tyr	ACF84859.1	581	Pkinase	Zea mays B73	CBM50	NO	YES
jgi|Lipst1_1|285912|CE164795_32593	hal protein kinase	402	20	0	0.8	4	P:cellular protein modification process; F:ion binding; F:kinase activity	(2.7) Transferring phosphorous-containing groups	IPR002290 (SMART); IPR000719 (PFAM); G3DSA:3.30.200.20 (GENE3D); G3DSA:1.10.510.10 (GENE3D); PTHR24343:SF124 (PANTHER); PTHR24343 (PANTHER); IPR017441 (PROSITE_PATTERNS); IPR008271 (PROSITE_PATTERNS); IPR000719 (PROSITE_PROFILES); IPR011009 (SUPERFAMILY)	ec:2.7.11		cellular protein modification process;ion binding;kinase activity	402	Pkinase|Pkinase_Tyr	ACY19019.1	1026	Pkinase	Haliangium ochraceum DSM 14365	CBM48	NO	NO		D0LRM7
jgi|Lipst1_1|6750|gm1.6750_g	glycoside hydrolase family 13 protein	712	20	0	0.81	12	F:ATPase activity; F:transferase activity, transferring glycosyl groups; P:generation of precursor metabolites and energy; P:transmembrane transport; F:transmembrane transporter activity; F:ion binding; C:protein complex; P:biosynthetic process; C:intracellular; P:small molecule metabolic process; P:carbohydrate metabolic process; C:cytoplasm; P:cellular nitrogen compound metabolic process; F:hyd…	(3.6) Acting on acid anhydrides; (3.6) Acting on acid anhydrides; (2.4) Glycosyltransferases; (3.6) Acting on acid anhydrides	IPR006407 (PIRSF); IPR006589 (SMART); IPR013780 (G3DSA:2.60.40.GENE3D); IPR013783 (G3DSA:2.60.40.GENE3D); IPR013781 (G3DSA:3.20.20.GENE3D); IPR006048 (PFAM); IPR006047 (PFAM); IPR004193 (PFAM); PTHR10357:SF110 (PANTHER); IPR015902 (PANTHER); SSF51011 (SUPERFAMILY); IPR014756 (SUPERFAMILY); IPR017853 (SUPERFAMILY)	ec:3.6.1;ec:3.6.1.3-adenylpyrophosphatase;ec:2.4.1.18-branching enzyme;ec:3.6.1.15-phosphatase	Purine metabolismStarch and sucrose metabolismPurine metabolism;Thiamine metabolism	ATPase activity;transferase activity, transferring glycosyl groups;generation of precursor metabolites and energy;transmembrane transport;transmembrane transporter activity;ion binding;protein complex;biosynthetic process;intracellular;small molecule metabolic process;carbohydrate metabolic process;cytoplasm;cellular nitrogen compound metabolic process;hydrolase activity, acting on glycosyl bonds	712	CBM_48|Alpha-amylase|Alpha-amylase_C	CAK48511.1	705	CBM_48|Alpha-amylase_C	Aspergillus niger CBS 513.88	CBM48	NO	YES		A2R3G3
jgi|Lipst1_1|75368|fgenesh1_kg.14_#_58_#_Locus950v1rpkm186.67	chaperone protein dnaj	365	20	3.62e-132	0.66	3	F:unfolded protein binding; P:protein folding; F:molecular_function	-	IPR001623 (PRINTS); IPR001623 (SMART); IPR002939 (PFAM); IPR001623 (PFAM); IPR001305 (PFAM); G3DSA:2.60.260.20 (GENE3D); IPR001623 (G3DSA:1.10.287.GENE3D); G3DSA:2.60.260.20 (GENE3D); IPR001305 (G3DSA:2.10.230.GENE3D); PTHR24076 (PANTHER); PTHR24076:SF56 (PANTHER); IPR018253 (PROSITE_PATTERNS); NON_CYTOPLASMIC_DOMAIN (PHOBIUS); SIGNAL_PEPTIDE_C_REGION (PHOBIUS); SIGNAL_PEPTIDE_N_REGION (PHOBIUS);…			unfolded protein binding;protein folding;molecular_function	365	DnaJ|DnaJ_CXXCXGXG|DnaJ_C	ACI49189.1	1267	Alpha-amylase_C|DnaJ	Caenorhabditis sp. PS1010	CBM48	NO	NO		B6VBU6
jgi|Lipst1_1|76294|fgenesh1_kg.17_#_33_#_Locus1164v1rpkm155.20	regulator of chromosome condensation	584	20	6.25e-175	0.71	0	-		IPR000408 (PRINTS); IPR000408 (PFAM); IPR009091 (G3DSA:2.130.10.GENE3D); PTHR22870 (PANTHER); IPR000408 (PROSITE_PATTERNS); IPR000408 (PROSITE_PATTERNS); IPR000408 (PROSITE_PATTERNS); IPR000408 (PROSITE_PROFILES); IPR000408 (PROSITE_PROFILES); IPR000408 (PROSITE_PROFILES); IPR000408 (PROSITE_PROFILES); IPR000408 (PROSITE_PROFILES); IPR000408 (PROSITE_PROFILES); IPR000408 (PROSITE_PROFILES); IPR00…				584	n/a	BAK17762.1	810	RCC1	Solibacillus silvestris StLB046	CBM48	n/a	NO
jgi|Lipst1_1|68310|fgenesh1_kg.2_#_428_#_Locus2036v1rpkm90.18	nuclear protein snf4	359	20	4.7e-151	0.81	1	F:molecular_function	-	IPR000644 (SMART); IPR000644 (PFAM); IPR013785 (G3DSA:3.20.20.GENE3D); PTHR13780 (PANTHER); PTHR13780:SF35 (PANTHER); IPR000644 (PROSITE_PROFILES); IPR000644 (PROSITE_PROFILES); IPR000644 (PROSITE_PROFILES); IPR000644 (PROSITE_PROFILES); SSF54631 (SUPERFAMILY); SSF54631 (SUPERFAMILY)			molecular_function	359	n/a	AEE28383.1	NA	n/a	Arabidopsis thaliana	CBM48	n/a	n/a		Q944A6
jgi|Lipst1_1|73227|fgenesh1_kg.9_#_170_#_Locus2050v1rpkm89.78	mitochondrial protein fmp25 protein	428	20	2.02e-66	0.53	1	F:molecular_function		IPR009091 (G3DSA:2.130.10.GENE3D); PF13540 (PFAM); PTHR22870:SF143 (PANTHER); PTHR22870 (PANTHER); IPR000408 (PROSITE_PROFILES); IPR009091 (SUPERFAMILY)				428	n/a	BAK17762.1	810	RCC1	Solibacillus silvestris StLB046	CBM48	n/a	NO
jgi|Lipst1_1|57571|e_gw1.12.472.1	mitochondrial chaperone	478	20	4.74e-121	0.62	5	F:ion binding; F:unfolded protein binding; P:protein folding; F:molecular_function; P:response to stress	-	IPR001623 (PRINTS); IPR001623 (SMART); IPR001623 (G3DSA:1.10.287.GENE3D); IPR001305 (PFAM); IPR001623 (PFAM); G3DSA:2.60.260.20 (GENE3D); IPR001305 (G3DSA:2.10.230.GENE3D); IPR002939 (PFAM); PTHR24076 (PANTHER); PTHR24076:SF5 (PANTHER); IPR018253 (PROSITE_PATTERNS); IPR012724 (HAMAP); IPR001305 (PROSITE_PROFILES); IPR001623 (PROSITE_PROFILES); IPR001623 (SUPERFAMILY); IPR008971 (SUPERFAMILY); IPR…			ion binding;unfolded protein binding;protein folding;molecular_function;response to stress	478	DnaJ|DnaJ_C	ACI49189.1	1267	Alpha-amylase_C|DnaJ	Caenorhabditis sp. PS1010	CBM48	NO	NO		B6VBU6
jgi|Lipst1_1|86538|estExt_Genewise1.C_12_t10099	protein homolog xdj1 o94657	420	20	9.7e-114	0.63	5	F:ion binding; F:unfolded protein binding; P:protein folding; F:molecular_function; P:response to stress	-	IPR001623 (PRINTS); IPR001623 (SMART); IPR001623 (G3DSA:1.10.287.GENE3D); G3DSA:2.60.260.20 (GENE3D); IPR001623 (PFAM); IPR001305 (G3DSA:2.10.230.GENE3D); IPR001305 (PFAM); IPR002939 (PFAM); G3DSA:2.60.260.20 (GENE3D); PTHR24076 (PANTHER); PTHR24076:SF97 (PANTHER); IPR018253 (PROSITE_PATTERNS); IPR012724 (HAMAP); IPR001623 (PROSITE_PROFILES); IPR001305 (PROSITE_PROFILES); IPR008971 (SUPERFAMILY);…			ion binding;unfolded protein binding;protein folding;molecular_function;response to stress	420	DnaJ|DnaJ_CXXCXGXG|DnaJ_C	ACI49189.1	1267	Alpha-amylase_C|DnaJ	Caenorhabditis sp. PS1010	CBM48	NO	NO		B6VBU6
jgi|Lipst1_1|131022|CE9905_9969	sip2p	376	20	3.67e-87	0.56	4	P:signal transduction; P:cellular protein modification process; C:protein complex; F:molecular_function; C:intracellular	-	IPR006828 (SMART); IPR006828 (PFAM); PTHR10343 (PANTHER); IPR030077 (PTHR10343:PANTHER); SSF160219 (SUPERFAMILY); IPR014756 (SUPERFAMILY)			signal transduction;cellular protein modification process;protein complex;molecular_function;intracellular	376	AMPKBI	XP_503921.1	404	AMPKBI	Yarrowia lipolytica W29	CBM48	YES	YES
jgi|Lipst1_1|38248|gw1.3.577.1	alpha-tubulin suppressor protein	354	20	7.09e-75	0.53	0	-		IPR000408 (PRINTS); PF13540 (PFAM); IPR000408 (PFAM); IPR009091 (G3DSA:2.130.10.GENE3D); PTHR22870 (PANTHER); IPR000408 (PROSITE_PATTERNS); IPR000408 (PROSITE_PATTERNS); IPR000408 (PROSITE_PROFILES); IPR000408 (PROSITE_PROFILES); IPR000408 (PROSITE_PROFILES); IPR000408 (PROSITE_PROFILES); IPR000408 (PROSITE_PROFILES); IPR009091 (SUPERFAMILY)				354	n/a	BAK17762.1	810	RCC1	Solibacillus silvestris StLB046	CBM48	n/a	NO
jgi|Lipst1_1|39815|gw1.9.466.1	like subfamily c member 9	266	20	2.3e-68	0.6	0	-		Coil (COILS); IPR001623 (PRINTS); IPR001623 (SMART); IPR001623 (PFAM); IPR001623 (G3DSA:1.10.287.GENE3D); PTHR24078 (PANTHER); IPR001623 (PROSITE_PROFILES); IPR001623 (SUPERFAMILY)				266	DnaJ	ACI49189.1	1267	Alpha-amylase_C|DnaJ	Caenorhabditis sp. PS1010	CBM48	NO	NO		B6VBU6
jgi|Lipst1_1|263421|CE142304_6519	regulation of g-protein function	286	20	1.66e-30	0.54	6	F:molecular_function; P:biological_process; C:cellular_component; F:transferase activity; P:metabolic process; F:transferase activity, transferring acyl groups		IPR013783 (G3DSA:2.60.40.GENE3D); PTHR10343:SF19 (PANTHER); PTHR10343 (PANTHER); IPR014756 (SUPERFAMILY)				286	n/a	CAX45683.1	NA	n/a	Candida dubliniensis CD36	CBM48	n/a	n/a		B9WA45
jgi|Lipst1_1|187769|CE66652_11082	exoinulinase	705	20	0	0.61	2	P:carbohydrate metabolic process; F:hydrolase activity, acting on glycosyl bonds	-	IPR001362 (SMART); IPR023296 (G3DSA:2.115.10.GENE3D); IPR013189 (G3DSA:2.60.120.GENE3D); IPR013148 (PFAM); IPR013189 (PFAM); PTHR30175:SF0 (PANTHER); PTHR30175 (PANTHER); IPR018053 (PROSITE_PATTERNS); IPR023296 (SUPERFAMILY); IPR013320 (SUPERFAMILY)			carbohydrate metabolic process;hydrolase activity, acting on glycosyl bonds	705	Glyco_hydro_32N|Glyco_hydro_32N|Glyco_hydro_32C	ACB94959.1	718	Glyco_hydro_32N|Glyco_hydro_32N|Glyco_hydro_32C	Beijerinckia indica subsp. indica ATCC 9039	CBM38|GH32	YES	YES		B2IK27
jgi|Lipst1_1|204320|CE83203_2275	exoinulinase	721	20	0	0.63	2	P:carbohydrate metabolic process; F:hydrolase activity, acting on glycosyl bonds	-	IPR001362 (SMART); IPR013189 (PFAM); IPR013189 (G3DSA:2.60.120.GENE3D); IPR023296 (G3DSA:2.115.10.GENE3D); IPR013148 (PFAM); PTHR30175:SF0 (PANTHER); PTHR30175 (PANTHER); IPR018053 (PROSITE_PATTERNS); NON_CYTOPLASMIC_DOMAIN (PHOBIUS); SIGNAL_PEPTIDE_C_REGION (PHOBIUS); SIGNAL_PEPTIDE_N_REGION (PHOBIUS); SIGNAL_PEPTIDE_H_REGION (PHOBIUS); SIGNAL_PEPTIDE (PHOBIUS); SignalP-noTM (SIGNALP_EUK); IPR02…			carbohydrate metabolic process;hydrolase activity, acting on glycosyl bonds	721	Glyco_hydro_32N|Glyco_hydro_32N|Glyco_hydro_32C	ACB94959.1	718	Glyco_hydro_32N|Glyco_hydro_32N|Glyco_hydro_32C	Beijerinckia indica subsp. indica ATCC 9039	CBM38|GH32	YES	YES		B2IK27
jgi|Lipst1_1|322927|CE201810_1760	exoinulinase	705	20	0	0.61	2	P:carbohydrate metabolic process; F:hydrolase activity, acting on glycosyl bonds	-	IPR001362 (SMART); IPR013189 (G3DSA:2.60.120.GENE3D); IPR013148 (PFAM); IPR013189 (PFAM); PTHR30175:SF0 (PANTHER); PTHR30175 (PANTHER); IPR018053 (PROSITE_PATTERNS); IPR013320 (SUPERFAMILY); IPR023296 (SUPERFAMILY)			carbohydrate metabolic process;hydrolase activity, acting on glycosyl bonds	705	Glyco_hydro_32N|Glyco_hydro_32N|Glyco_hydro_32C	ACB94959.1	718	Glyco_hydro_32N|Glyco_hydro_32N|Glyco_hydro_32C	Beijerinckia indica subsp. indica ATCC 9039	CBM38|GH32	YES	YES		B2IK27
jgi|Lipst1_1|338499|MIX6342_148_94	exoinulinase	720	20	0	0.63	2	P:carbohydrate metabolic process; F:hydrolase activity, acting on glycosyl bonds	-	IPR001362 (SMART); IPR013148 (PFAM); IPR013189 (PFAM); IPR013189 (G3DSA:2.60.120.GENE3D); IPR023296 (G3DSA:2.115.10.GENE3D); PTHR30175 (PANTHER); PTHR30175:SF0 (PANTHER); IPR018053 (PROSITE_PATTERNS); SIGNAL_PEPTIDE_C_REGION (PHOBIUS); SIGNAL_PEPTIDE_N_REGION (PHOBIUS); NON_CYTOPLASMIC_DOMAIN (PHOBIUS); SIGNAL_PEPTIDE (PHOBIUS); SIGNAL_PEPTIDE_H_REGION (PHOBIUS); IPR023296 (SUPERFAMILY); IPR01332…			carbohydrate metabolic process;hydrolase activity, acting on glycosyl bonds	720	Glyco_hydro_32N|Glyco_hydro_32N|Glyco_hydro_32C	ACB94959.1	718	Glyco_hydro_32N|Glyco_hydro_32N|Glyco_hydro_32C	Beijerinckia indica subsp. indica ATCC 9039	CBM38|GH32	YES	YES		B2IK27
jgi|Lipst1_1|101056|estExt_Genewise1Plus.C_180065	phosphatidylglycerol specific phospholipase	429	20	0	0.85	2	P:biological_process; F:molecular_function	(3.1) Acting on ester bonds; (3.1) Acting on ester bonds; (3.1) Acting on ester bonds	IPR007312 (PFAM); PTHR31956 (PANTHER)	ec:3.1.1;ec:3.1.1.5-lecithinase B;ec:3.1.1.1-ali-esterase	Glycerophospholipid metabolismDrug metabolism - other enzymes	biological_process;molecular_function	429	Phosphoesterase	ACU76193.1	818	Phosphoesterase|DUF756|DUF756|F5_F8_type_C	Catenulispora acidiphila DSM 44928	CBM32	NO	NO		C7Q9M4
jgi|Lipst1_1|333289|MIX1132_1161_70	acid phosphatase	539	20	0	0.7	5	F:ion binding; F:phosphatase activity; F:molecular_function	(3.1) Acting on ester bonds; (3.1) Acting on ester bonds; (3.1) Acting on ester bonds	IPR004843 (PFAM); IPR015914 (G3DSA:2.60.40.GENE3D); IPR025733 (PFAM); IPR029052 (G3DSA:3.60.21.GENE3D); PTHR22953 (PANTHER); PTHR22953:SF12 (PANTHER); SIGNAL_PEPTIDE_C_REGION (PHOBIUS); CYTOPLASMIC_DOMAIN (PHOBIUS); SIGNAL_PEPTIDE_H_REGION (PHOBIUS); SIGNAL_PEPTIDE_N_REGION (PHOBIUS); NON_CYTOPLASMIC_DOMAIN (PHOBIUS); SIGNAL_PEPTIDE (PHOBIUS); TRANSMEMBRANE (PHOBIUS); IPR003961 (PROSITE_PROFILES)…	ec:3.1.3.2-phosphatase;ec:3.1;ec:3.1.3.41-nitrophenyl phosphatase	Aminobenzoate degradation;Riboflavin metabolismAminobenzoate degradation	ion binding;phosphatase activity;molecular_function	539	Metallophos|Metallophos_C	ADO69217.1	618	F5_F8_type_C|Metallophos	Stigmatella aurantiaca DW4/3-1	CBM32	NO	YES		Q09B27
jgi|Lipst1_1|5471|gm1.5471_g	acid phosphatase	541	20	0	0.71	5	F:ion binding; F:phosphatase activity; F:molecular_function	(3.1) Acting on ester bonds; (3.1) Acting on ester bonds; (3.1) Acting on ester bonds	IPR004843 (PFAM); IPR029052 (G3DSA:3.60.21.GENE3D); IPR025733 (PFAM); IPR015914 (G3DSA:2.60.40.GENE3D); PTHR22953 (PANTHER); PTHR22953:SF12 (PANTHER); CYTOPLASMIC_DOMAIN (PHOBIUS); NON_CYTOPLASMIC_DOMAIN (PHOBIUS); SIGNAL_PEPTIDE_C_REGION (PHOBIUS); SIGNAL_PEPTIDE_H_REGION (PHOBIUS); TRANSMEMBRANE (PHOBIUS); SIGNAL_PEPTIDE_N_REGION (PHOBIUS); SIGNAL_PEPTIDE (PHOBIUS); IPR003961 (PROSITE_PROFILES)…	ec:3.1.3.2-phosphatase;ec:3.1;ec:3.1.3.41-nitrophenyl phosphatase	Aminobenzoate degradation;Riboflavin metabolismAminobenzoate degradation	ion binding;phosphatase activity;molecular_function	541	Metallophos_C	ADO69217.1	618	F5_F8_type_C|Metallophos	Stigmatella aurantiaca DW4/3-1	CBM32	NO	YES		Q09B27
jgi|Lipst1_1|94481|estExt_Genewise1Plus.C_5_t30007	acid phosphatase	539	20	0	0.7	5	F:ion binding; F:phosphatase activity; F:molecular_function	(3.1) Acting on ester bonds; (3.1) Acting on ester bonds; (3.1) Acting on ester bonds	IPR029052 (G3DSA:3.60.21.GENE3D); IPR015914 (G3DSA:2.60.40.GENE3D); IPR025733 (PFAM); IPR004843 (PFAM); PTHR22953:SF12 (PANTHER); PTHR22953 (PANTHER); CYTOPLASMIC_DOMAIN (PHOBIUS); SIGNAL_PEPTIDE_N_REGION (PHOBIUS); TRANSMEMBRANE (PHOBIUS); NON_CYTOPLASMIC_DOMAIN (PHOBIUS); SIGNAL_PEPTIDE (PHOBIUS); SIGNAL_PEPTIDE_H_REGION (PHOBIUS); SIGNAL_PEPTIDE_C_REGION (PHOBIUS); IPR003961 (PROSITE_PROFILES)…	ec:3.1.3.2-phosphatase;ec:3.1;ec:3.1.3.41-nitrophenyl phosphatase	Aminobenzoate degradation;Riboflavin metabolismAminobenzoate degradation	ion binding;phosphatase activity;molecular_function	539	Metallophos_C	ADO69217.1	618	F5_F8_type_C|Metallophos	Stigmatella aurantiaca DW4/3-1	CBM32	NO	YES		Q09B27
jgi|Lipst1_1|91476|estExt_Genewise1Plus.C_2_t30192	acid phosphatase	473	20	0	0.73	4	F:phosphatase activity; F:ion binding	(3.1) Acting on ester bonds; (3.1) Acting on ester bonds; (3.1) Acting on ester bonds	IPR004843 (PFAM); IPR015914 (G3DSA:2.60.40.GENE3D); IPR025733 (PFAM); IPR029052 (G3DSA:3.60.21.GENE3D); PTHR22953 (PANTHER); PTHR22953:SF12 (PANTHER); SIGNAL_PEPTIDE (PHOBIUS); NON_CYTOPLASMIC_DOMAIN (PHOBIUS); SIGNAL_PEPTIDE_H_REGION (PHOBIUS); SIGNAL_PEPTIDE_C_REGION (PHOBIUS); SIGNAL_PEPTIDE_N_REGION (PHOBIUS); SignalP-TM (SIGNALP_GRAM_POSITIVE); SignalP-noTM (SIGNALP_EUK); SignalP-noTM (SIGNA…	ec:3.1.3.2-phosphatase;ec:3.1;ec:3.1.3.41-nitrophenyl phosphatase	Aminobenzoate degradation;Riboflavin metabolismAminobenzoate degradation	phosphatase activity;ion binding	473	Metallophos|Metallophos_C	ADO69217.1	618	F5_F8_type_C|Metallophos	Stigmatella aurantiaca DW4/3-1	CBM32	NO	NO		Q09B27
jgi|Lipst1_1|2005|gm1.2005_g	acid phosphatase	536	20	0	0.72	5	F:phosphatase activity; F:ion binding; F:molecular_function	(3.1) Acting on ester bonds; (3.1) Acting on ester bonds; (3.1) Acting on ester bonds	IPR025733 (PFAM); IPR029052 (G3DSA:3.60.21.GENE3D); IPR015914 (G3DSA:2.60.40.GENE3D); IPR004843 (PFAM); PTHR22953 (PANTHER); PTHR22953:SF12 (PANTHER); SIGNAL_PEPTIDE_N_REGION (PHOBIUS); TRANSMEMBRANE (PHOBIUS); NON_CYTOPLASMIC_DOMAIN (PHOBIUS); SIGNAL_PEPTIDE (PHOBIUS); SIGNAL_PEPTIDE_H_REGION (PHOBIUS); CYTOPLASMIC_DOMAIN (PHOBIUS); SIGNAL_PEPTIDE_C_REGION (PHOBIUS); IPR003961 (PROSITE_PROFILES)…	ec:3.1.3.2-phosphatase;ec:3.1;ec:3.1.3.41-nitrophenyl phosphatase	Aminobenzoate degradation;Riboflavin metabolismAminobenzoate degradation	phosphatase activity;ion binding;molecular_function	536	Metallophos_C	ADO69217.1	618	F5_F8_type_C|Metallophos	Stigmatella aurantiaca DW4/3-1	CBM32	NO	YES		Q09B27
jgi|Lipst1_1|6103|gm1.6103_g	acid phosphatase	539	20	0	0.7	5	P:biological_process; F:ion binding; F:phosphatase activity; F:molecular_function	(3.1) Acting on ester bonds; (3.1) Acting on ester bonds; (3.1) Acting on ester bonds	IPR029052 (G3DSA:3.60.21.GENE3D); IPR025733 (PFAM); IPR015914 (G3DSA:2.60.40.GENE3D); IPR004843 (PFAM); PTHR22953:SF12 (PANTHER); PTHR22953 (PANTHER); SIGNAL_PEPTIDE_C_REGION (PHOBIUS); SIGNAL_PEPTIDE_H_REGION (PHOBIUS); SIGNAL_PEPTIDE (PHOBIUS); NON_CYTOPLASMIC_DOMAIN (PHOBIUS); SIGNAL_PEPTIDE_N_REGION (PHOBIUS); TRANSMEMBRANE (PHOBIUS); CYTOPLASMIC_DOMAIN (PHOBIUS); IPR003961 (PROSITE_PROFILES)…	ec:3.1.3.2-phosphatase;ec:3.1;ec:3.1.3.41-nitrophenyl phosphatase	Aminobenzoate degradation;Riboflavin metabolismAminobenzoate degradation	biological_process;ion binding;phosphatase activity;molecular_function	539	Metallophos_C	ADO69217.1	618	F5_F8_type_C|Metallophos	Stigmatella aurantiaca DW4/3-1	CBM32	NO	YES		Q09B27
jgi|Lipst1_1|1422|gm1.1422_g	phosphodiesterase alkaline phosphatase d	509	20	0	0.81	4	F:phosphatase activity; F:ion binding	(3.1) Acting on ester bonds; (3.1) Acting on ester bonds; (3.1) Acting on ester bonds	IPR004843 (PFAM); IPR029052 (G3DSA:3.60.21.GENE3D); IPR025733 (PFAM); IPR015914 (G3DSA:2.60.40.GENE3D); PTHR22953 (PANTHER); PTHR22953:SF12 (PANTHER); NON_CYTOPLASMIC_DOMAIN (PHOBIUS); SIGNAL_PEPTIDE_N_REGION (PHOBIUS); SIGNAL_PEPTIDE_C_REGION (PHOBIUS); SIGNAL_PEPTIDE (PHOBIUS); SIGNAL_PEPTIDE_H_REGION (PHOBIUS); SignalP-noTM (SIGNALP_EUK); SignalP-noTM (SIGNALP_GRAM_NEGATIVE); SignalP-TM (SIGNA…	ec:3.1.3.2-phosphatase;ec:3.1;ec:3.1.3.41-nitrophenyl phosphatase	Aminobenzoate degradation;Riboflavin metabolismAminobenzoate degradation	phosphatase activity;ion binding	509	Metallophos_C	ADO69217.1	618	F5_F8_type_C|Metallophos	Stigmatella aurantiaca DW4/3-1	CBM32	NO	YES		Q09B27
jgi|Lipst1_1|144197|CE23080_1665	phospholipase c	627	20	0	0.59	1	F:molecular_function	-	IPR007312 (PFAM); PTHR31956 (PANTHER); PTHR31956:SF1 (PANTHER); SIGNAL_PEPTIDE_H_REGION (PHOBIUS); SIGNAL_PEPTIDE_C_REGION (PHOBIUS); SIGNAL_PEPTIDE (PHOBIUS); NON_CYTOPLASMIC_DOMAIN (PHOBIUS); SIGNAL_PEPTIDE_N_REGION (PHOBIUS); SignalP-TM (SIGNALP_GRAM_POSITIVE); SignalP-noTM (SIGNALP_GRAM_NEGATIVE); SignalP-noTM (SIGNALP_EUK)			molecular_function	627	Phosphoesterase	ACU76193.1	818	Phosphoesterase|DUF756|DUF756|F5_F8_type_C	Catenulispora acidiphila DSM 44928	CBM32	NO	NO		C7Q9M4
jgi|Lipst1_1|2365|gm1.2365_g	phospholipase c	640	20	0	0.64	1	F:molecular_function	-	IPR007312 (PFAM); PTHR31956 (PANTHER); PTHR31956:SF1 (PANTHER); NON_CYTOPLASMIC_DOMAIN (PHOBIUS); SIGNAL_PEPTIDE_H_REGION (PHOBIUS); SIGNAL_PEPTIDE (PHOBIUS); SIGNAL_PEPTIDE_C_REGION (PHOBIUS); SIGNAL_PEPTIDE_N_REGION (PHOBIUS); SignalP-noTM (SIGNALP_EUK); SignalP-TM (SIGNALP_GRAM_POSITIVE); SignalP-noTM (SIGNALP_GRAM_NEGATIVE); TMhelix (TMHMM)			molecular_function	640	Phosphoesterase	ACU76193.1	818	Phosphoesterase|DUF756|DUF756|F5_F8_type_C	Catenulispora acidiphila DSM 44928	CBM32	NO	NO		C7Q9M4
jgi|Lipst1_1|115799|estExt_fgenesh1_pm.C_2_t20135	alpha- -glucanase	766	20	0	0.72	4	F:nuclease activity; P:lipid metabolic process; P:cellular nitrogen compound metabolic process	(3.1) Acting on ester bonds	IPR005197 (PFAM); PTHR10566:SF8 (PANTHER); PTHR10566 (PANTHER); NON_CYTOPLASMIC_DOMAIN (PHOBIUS); TRANSMEMBRANE (PHOBIUS); NON_CYTOPLASMIC_DOMAIN (PHOBIUS); TRANSMEMBRANE (PHOBIUS); CYTOPLASMIC_DOMAIN (PHOBIUS); TMhelix (TMHMM)	ec:3.1		nuclease activity;lipid metabolic process;cellular nitrogen compound metabolic process	766	Glyco_hydro_71	BAE63147.1	1010	Glyco_hydro_71	Aspergillus oryzae RIB40	CBM24|GH71	YES	NO		Q2U5L8
jgi|Lipst1_1|3772|gm1.3772_g	alpha-amylase a type-1 2	784	20	0	0.8	6	P:carbohydrate metabolic process; P:catabolic process; F:ion binding; F:molecular_function; F:hydrolase activity, acting on glycosyl bonds	(3.2) Glycosylases; (3.2) Glycosylases	IPR006589 (SMART); IPR015340 (PFAM); IPR006047 (PFAM); IPR013780 (G3DSA:2.60.40.GENE3D); IPR005036 (PFAM); IPR013781 (G3DSA:3.20.20.GENE3D); PTHR10357:SF138 (PANTHER); IPR015902 (PANTHER); SIGNAL_PEPTIDE_C_REGION (PHOBIUS); SIGNAL_PEPTIDE_N_REGION (PHOBIUS); NON_CYTOPLASMIC_DOMAIN (PHOBIUS); SIGNAL_PEPTIDE (PHOBIUS); SIGNAL_PEPTIDE_H_REGION (PHOBIUS); IPR005036 (PROSITE_PROFILES); IPR005036 (PROS…	ec:3.2.1;ec:3.2.1.1-glycogenase	Starch and sucrose metabolism	carbohydrate metabolic process;catabolic process;ion binding;molecular_function;hydrolase activity, acting on glycosyl bonds	784	Alpha-amylase|DUF1966	AAN75021.1	660	Alpha-amylase|DUF1966	Lipomyces starkeyi KSM 22M	CBM21	YES	YES	3.2.1.1	Q6YF33
jgi|Lipst1_1|67509|fgenesh1_kg.1_#_644_#_Locus5281v1rpkm17.96	actin cortical patch protein sur7	261	20	1.68e-49	0.56	1	F:molecular_function		IPR009571 (PFAM); CYTOPLASMIC_DOMAIN (PHOBIUS); NON_CYTOPLASMIC_DOMAIN (PHOBIUS); CYTOPLASMIC_DOMAIN (PHOBIUS); NON_CYTOPLASMIC_DOMAIN (PHOBIUS); TRANSMEMBRANE (PHOBIUS); TRANSMEMBRANE (PHOBIUS); TRANSMEMBRANE (PHOBIUS); TRANSMEMBRANE (PHOBIUS); CYTOPLASMIC_DOMAIN (PHOBIUS); SignalP-TM (SIGNALP_GRAM_POSITIVE); TMhelix (TMHMM); TMhelix (TMHMM); TMhelix (TMHMM); TMhelix (TMHMM)				261	SUR7	CCA39882.1	835	SUR7|CBM_21	Pichia pastoris CBS 7435	CBM21	NO	NO
jgi|Lipst1_1|224963|CE103846_712	alpha-	134	20	1.19e-44	0.59	4	C:cell; P:carbohydrate metabolic process; F:ion binding; F:molecular_function	-	IPR013781 (G3DSA:3.20.20.GENE3D); IPR015902 (PANTHER); PTHR10357:SF138 (PANTHER); IPR017853 (SUPERFAMILY)			cell;carbohydrate metabolic process;ion binding;molecular_function	134	n/a	AAN75021.1	660	Alpha-amylase|DUF1966	Lipomyces starkeyi KSM 22M	CBM21	n/a	NO	3.2.1.1	Q6YF33
jgi|Lipst1_1|254|gm1.254_g	carbohydrate-binding module family 21 protein	854	20	2.94e-70	0.55	1	F:molecular_function	-	IPR005036 (PFAM); PTHR12307:SF3 (PANTHER); PTHR12307 (PANTHER); IPR005036 (PROSITE_PROFILES)			molecular_function	854	CBM_21	AEO68644.1	796	CBM_21	Thielavia terrestris NRRL 8126	CBM21	YES	YES
jgi|Lipst1_1|76551|fgenesh1_kg.19_#_15_#_Locus1446v1rpkm126.37	carbon catabolite derepressing protein kinase	653	20	0	0.73	8	C:nucleus; P:carbohydrate metabolic process; F:ion binding; P:cellular protein modification process; C:cellular_component; F:kinase activity; P:growth	(2.7) Transferring phosphorous-containing groups	IPR002290 (SMART); IPR000719 (PFAM); G3DSA:3.30.200.20 (GENE3D); IPR013896 (PFAM); G3DSA:1.10.510.10 (GENE3D); PTHR24343:SF15 (PANTHER); PTHR24343 (PANTHER); IPR000719 (PROSITE_PROFILES); IPR011009 (SUPERFAMILY); IPR028375 (SUPERFAMILY)	ec:2.7.11		nucleus;carbohydrate metabolic process;ion binding;cellular protein modification process;cellular_component;kinase activity;growth	653	Pkinase|Pkinase_Tyr|UBA_2	CBZ54290.1	729	Pkinase	Neospora caninum Liverpool	CBM20	NO	YES
jgi|Lipst1_1|70087|fgenesh1_kg.4_#_549_#_Locus1619v1rpkm114.44	calcium calmodulin-dependent protein	552	20	0	0.65	4	F:ion binding; P:cellular protein modification process; F:kinase activity	(2.7) Transferring phosphorous-containing groups	IPR002290 (SMART); IPR000719 (PFAM); G3DSA:3.30.200.20 (GENE3D); G3DSA:1.10.510.10 (GENE3D); PTHR24347:SF58 (PANTHER); IPR020636 (PANTHER); IPR008271 (PROSITE_PATTERNS); CYTOPLASMIC_DOMAIN (PHOBIUS); TRANSMEMBRANE (PHOBIUS); NON_CYTOPLASMIC_DOMAIN (PHOBIUS); IPR000719 (PROSITE_PROFILES); IPR011009 (SUPERFAMILY)	ec:2.7.11		ion binding;cellular protein modification process;kinase activity	552	Pkinase|Pkinase_Tyr	CBZ54290.1	729	Pkinase	Neospora caninum Liverpool	CBM20	NO	NO
jgi|Lipst1_1|74775|fgenesh1_kg.12_#_254_#_Locus2066v1rpkm88.89	calcium calmodulin-dependent protein	397	20	1.04e-153	0.75	4	F:ion binding; P:cellular protein modification process; F:kinase activity	(2.7) Transferring phosphorous-containing groups	IPR002290 (SMART); IPR000719 (PFAM); G3DSA:1.10.510.10 (GENE3D); G3DSA:3.30.200.20 (GENE3D); IPR020636 (PANTHER); PTHR24347:SF134 (PANTHER); IPR017441 (PROSITE_PATTERNS); IPR008271 (PROSITE_PATTERNS); IPR000719 (PROSITE_PROFILES); IPR011009 (SUPERFAMILY)	ec:2.7.11		ion binding;cellular protein modification process;kinase activity	397	Pkinase|Pkinase_Tyr	CBZ54290.1	729	Pkinase	Neospora caninum Liverpool	CBM20	NO	NO
jgi|Lipst1_1|73955|fgenesh1_kg.10_#_383_#_Locus3245v1rpkm53.33	serine threonine protein	503	20	6.08e-119	0.55	4	F:ion binding; P:cellular protein modification process; F:kinase activity	(2.7) Transferring phosphorous-containing groups	IPR002290 (SMART); IPR000719 (PFAM); G3DSA:3.30.200.20 (GENE3D); G3DSA:1.10.510.10 (GENE3D); IPR020636 (PANTHER); PTHR24347:SF170 (PANTHER); IPR017441 (PROSITE_PATTERNS); IPR008271 (PROSITE_PATTERNS); IPR000719 (PROSITE_PROFILES); IPR011009 (SUPERFAMILY)	ec:2.7.11		ion binding;cellular protein modification process;kinase activity	503	Pkinase|Pkinase_Tyr	CBZ54290.1	729	Pkinase	Neospora caninum Liverpool	CBM20	NO	NO
jgi|Lipst1_1|2572|gm1.2572_g	agc akt protein kinase	609	20	0	0.66	5	F:ion binding; P:cellular protein modification process; F:kinase activity; F:molecular_function	(2.7) Transferring phosphorous-containing groups	IPR002290 (SMART); IPR000961 (SMART); G3DSA:3.30.200.20 (GENE3D); IPR000719 (PFAM); IPR017892 (PFAM); IPR000008 (G3DSA:2.60.40.GENE3D); G3DSA:1.10.510.10 (GENE3D); PTHR24354 (PANTHER); IPR008271 (PROSITE_PATTERNS); IPR017441 (PROSITE_PATTERNS); IPR000719 (PROSITE_PROFILES); IPR000961 (PROSITE_PROFILES); SignalP-TM (SIGNALP_GRAM_POSITIVE); IPR011009 (SUPERFAMILY); IPR000008 (SUPERFAMILY)	ec:2.7.11		ion binding;cellular protein modification process;kinase activity;molecular_function	609	Pkinase_Tyr	CBZ54290.1	729	Pkinase	Neospora caninum Liverpool	CBM20	NO	YES
jgi|Lipst1_1|286084|CE164967_4935	agc yank protein kinase	580	20	2.57e-150	0.59	4	P:cellular protein modification process; F:ion binding; F:kinase activity	(2.7) Transferring phosphorous-containing groups	IPR002290 (SMART); G3DSA:1.10.510.10 (GENE3D); IPR000719 (PFAM); G3DSA:3.30.200.20 (GENE3D); PTHR24356 (PANTHER); PTHR24356:SF0 (PANTHER); IPR017441 (PROSITE_PATTERNS); IPR008271 (PROSITE_PATTERNS); IPR000719 (PROSITE_PROFILES); IPR011009 (SUPERFAMILY)	ec:2.7.11		cellular protein modification process;ion binding;kinase activity	580	Pkinase|Pkinase_Tyr	CBZ54290.1	729	Pkinase	Neospora caninum Liverpool	CBM20	NO	NO
jgi|Lipst1_1|336956|MIX4799_3354_29	aur protein kinase	328	20	2.43e-149	0.79	4	P:cellular protein modification process; F:ion binding; F:kinase activity	(2.7) Transferring phosphorous-containing groups	IPR002290 (SMART); G3DSA:3.30.200.20 (GENE3D); IPR000719 (PFAM); G3DSA:1.10.510.10 (GENE3D); PTHR24350 (PANTHER); IPR017441 (PROSITE_PATTERNS); IPR008271 (PROSITE_PATTERNS); IPR000719 (PROSITE_PROFILES); IPR011009 (SUPERFAMILY)	ec:2.7.11		cellular protein modification process;ion binding;kinase activity	328	Pkinase_Tyr	CBZ54290.1	729	Pkinase	Neospora caninum Liverpool	CBM20	NO	NO
jgi|Lipst1_1|103843|fgenesh1_pm.4_#_505	camk camkl kin1 protein kinase	799	20	9.53e-176	0.62	4	P:cellular protein modification process; F:ion binding; F:kinase activity	(2.7) Transferring phosphorous-containing groups	IPR002290 (SMART); IPR000719 (PFAM); G3DSA:3.30.200.20 (GENE3D); G3DSA:1.10.510.10 (GENE3D); PTHR24343:SF108 (PANTHER); PTHR24343 (PANTHER); IPR008271 (PROSITE_PATTERNS); IPR017441 (PROSITE_PATTERNS); IPR000719 (PROSITE_PROFILES); IPR011009 (SUPERFAMILY)	ec:2.7.11		cellular protein modification process;ion binding;kinase activity	799	Pkinase|Pkinase_Tyr	CBZ54290.1	729	Pkinase	Neospora caninum Liverpool	CBM20	NO	YES
jgi|Lipst1_1|170805|CE49688_10906	camk camkl pask protein kinase	550	20	3.62e-76	0.52	4	P:cellular protein modification process; F:ion binding; F:kinase activity	(2.7) Transferring phosphorous-containing groups	IPR002290 (SMART); IPR000719 (PFAM); G3DSA:3.30.200.20 (GENE3D); G3DSA:1.10.510.10 (GENE3D); PTHR22971 (PANTHER); PTHR22971:SF1 (PANTHER); IPR017441 (PROSITE_PATTERNS); IPR008271 (PROSITE_PATTERNS); IPR000719 (PROSITE_PROFILES); IPR011009 (SUPERFAMILY); IPR011009 (SUPERFAMILY)	ec:2.7.11		cellular protein modification process;ion binding;kinase activity	550	Pkinase|Pkinase|Pkinase_Tyr	CBZ54290.1	729	Pkinase	Neospora caninum Liverpool	CBM20	NO	NO
jgi|Lipst1_1|1136|gm1.1136_g	camk protein kinase	524	20	5.23e-77	0.55	4	F:ion binding; P:cellular protein modification process; F:kinase activity	(2.7) Transferring phosphorous-containing groups	IPR002290 (SMART); G3DSA:3.30.200.20 (GENE3D); IPR000719 (PFAM); G3DSA:1.10.510.10 (GENE3D); IPR020636 (PANTHER); PTHR24347:SF156 (PANTHER); IPR008271 (PROSITE_PATTERNS); IPR017441 (PROSITE_PATTERNS); NON_CYTOPLASMIC_DOMAIN (PHOBIUS); TRANSMEMBRANE (PHOBIUS); CYTOPLASMIC_DOMAIN (PHOBIUS); IPR000719 (PROSITE_PROFILES); IPR011009 (SUPERFAMILY); TMhelix (TMHMM)	ec:2.7.11		ion binding;cellular protein modification process;kinase activity	524	Pkinase|Pkinase_Tyr	CBZ54290.1	729	Pkinase	Neospora caninum Liverpool	CBM20	NO	NO
jgi|Lipst1_1|40406|gw1.15.233.1	camk protein kinase	266	20	1.9e-98	0.65	4	P:cellular protein modification process; F:ion binding; F:kinase activity	(2.7) Transferring phosphorous-containing groups	IPR002290 (SMART); G3DSA:1.10.510.10 (GENE3D); IPR000719 (PFAM); G3DSA:3.30.200.20 (GENE3D); IPR020636 (PANTHER); PTHR24347:SF177 (PANTHER); IPR008271 (PROSITE_PATTERNS); IPR000719 (PROSITE_PROFILES); IPR011009 (SUPERFAMILY)	ec:2.7.11		cellular protein modification process;ion binding;kinase activity	266	Pkinase_Tyr	CBZ54290.1	729	Pkinase	Neospora caninum Liverpool	CBM20	NO	NO
jgi|Lipst1_1|54312|e_gw1.7.240.1	camp-dependent protein kinase type 2	341	20	0	0.83	4	F:ion binding; P:cellular protein modification process; F:kinase activity	(2.7) Transferring phosphorous-containing groups	IPR002290 (SMART); IPR000961 (SMART); G3DSA:1.10.510.10 (GENE3D); G3DSA:3.30.200.20 (GENE3D); IPR000719 (PFAM); PTHR24353 (PANTHER); PTHR24353:SF48 (PANTHER); IPR008271 (PROSITE_PATTERNS); IPR000719 (PROSITE_PROFILES); IPR000961 (PROSITE_PROFILES); IPR011009 (SUPERFAMILY)	ec:2.7.11		ion binding;cellular protein modification process;kinase activity	341	Pkinase_Tyr	CBZ54290.1	729	Pkinase	Neospora caninum Liverpool	CBM20	NO	NO
jgi|Lipst1_1|100284|estExt_Genewise1Plus.C_150201	cdc5p	707	20	0	0.6	14	P:biological_process; P:cytoskeleton organization; P:protein complex assembly; P:cellular protein modification process; F:ion binding; P:chromosome segregation; P:DNA metabolic process; P:cell cycle; P:reproduction; F:molecular_function; P:cell division; C:nucleus; C:cell; C:cytoskeleton; P:chromosome organization; F:enzyme regulator activity; F:kinase activity	(2.7) Transferring phosphorous-containing groups	IPR002290 (SMART); G3DSA:1.10.510.10 (GENE3D); IPR000719 (PFAM); G3DSA:3.30.200.20 (GENE3D); IPR000959 (PFAM); G3DSA:3.30.1120.30 (GENE3D); PTHR24345:SF0 (PANTHER); PTHR24345 (PANTHER); IPR017441 (PROSITE_PATTERNS); IPR008271 (PROSITE_PATTERNS); IPR000959 (PROSITE_PROFILES); IPR000959 (PROSITE_PROFILES); IPR000719 (PROSITE_PROFILES); IPR011009 (SUPERFAMILY); SSF82615 (SUPERFAMILY); SSF82615 (SUPE…	ec:2.7.11		biological_process;cytoskeleton organization;protein complex assembly;cellular protein modification process;ion binding;chromosome segregation;DNA metabolic process;cell cycle;reproduction;molecular_function;cell division;nucleus;cell;cytoskeleton;chromosome organization;enzyme regulator activity;kinase activity	707	Pkinase|Pkinase_Tyr|POLO_box|POLO_box	CBZ54290.1	729	Pkinase	Neospora caninum Liverpool	CBM20	NO	YES
jgi|Lipst1_1|305924|CE184807_24715	CE184807_24715	768	1	0	1	4	P:cellular protein modification process; F:ion binding; F:kinase activity	(2.7) Transferring phosphorous-containing groups	IPR002290 (SMART); G3DSA:1.10.510.10 (GENE3D); IPR000719 (PFAM); G3DSA:3.30.200.20 (GENE3D); PTHR24343 (PANTHER); PTHR24343:SF98 (PANTHER); IPR008271 (PROSITE_PATTERNS); IPR000719 (PROSITE_PROFILES); IPR011009 (SUPERFAMILY)	ec:2.7.11		cellular protein modification process;ion binding;kinase activity	768	Pkinase_Tyr	CBZ54290.1	729	Pkinase	Neospora caninum Liverpool	CBM20	NO	YES
jgi|Lipst1_1|36073|gw1.11.169.1	hal protein kinase	233	20	2.14e-69	0.63	4	P:cellular protein modification process; F:ion binding; F:kinase activity	(2.7) Transferring phosphorous-containing groups	IPR002290 (SMART); IPR000719 (PFAM); G3DSA:3.30.200.20 (GENE3D); G3DSA:1.10.510.10 (GENE3D); PTHR24343 (PANTHER); PTHR24343:SF124 (PANTHER); IPR008271 (PROSITE_PATTERNS); IPR017441 (PROSITE_PATTERNS); IPR000719 (PROSITE_PROFILES); IPR011009 (SUPERFAMILY)	ec:2.7.11		cellular protein modification process;ion binding;kinase activity	233	Pkinase_Tyr	CBZ54290.1	729	Pkinase	Neospora caninum Liverpool	CBM20	NO	NO
jgi|Lipst1_1|77941|estExt_Genewise1.C_1_t30223	likely protein kinase	466	20	0	0.82	4	P:cellular protein modification process; F:ion binding; F:kinase activity	(2.7) Transferring phosphorous-containing groups	IPR002290 (SMART); IPR000961 (SMART); IPR000719 (PFAM); IPR017892 (PFAM); IPR011993 (G3DSA:2.30.29.GENE3D); G3DSA:3.30.200.20 (GENE3D); G3DSA:1.10.510.10 (GENE3D); PTHR24358:SF0 (PANTHER); PTHR24358 (PANTHER); IPR017441 (PROSITE_PATTERNS); IPR008271 (PROSITE_PATTERNS); IPR000719 (PROSITE_PROFILES); IPR000961 (PROSITE_PROFILES); IPR011009 (SUPERFAMILY)	ec:2.7.11		cellular protein modification process;ion binding;kinase activity	466	Pkinase_Tyr	CBZ54290.1	729	Pkinase	Neospora caninum Liverpool	CBM20	NO	NO
jgi|Lipst1_1|313974|CE192857_16745	map kinase	1279	20	0	0.66	4	P:cellular protein modification process; F:ion binding; F:kinase activity	(2.7) Transferring phosphorous-containing groups	Coil (COILS); Coil (COILS); IPR002290 (SMART); G3DSA:1.10.510.10 (GENE3D); G3DSA:3.30.200.20 (GENE3D); IPR000719 (PFAM); PTHR24361 (PANTHER); PTHR24361:SF280 (PANTHER); IPR017441 (PROSITE_PATTERNS); IPR008271 (PROSITE_PATTERNS); IPR000719 (PROSITE_PROFILES); IPR011009 (SUPERFAMILY)	ec:2.7.11		cellular protein modification process;ion binding;kinase activity	1279	Pkinase|Pkinase_Tyr	CBZ54290.1	729	Pkinase	Neospora caninum Liverpool	CBM20	NO	NO
jgi|Lipst1_1|4400|gm1.4400_g	map kinase kinase kinase	1323	20	0	0.63	4	P:cellular protein modification process; F:ion binding; F:kinase activity	(2.7) Transferring phosphorous-containing groups	IPR002290 (SMART); G3DSA:3.30.200.20 (GENE3D); G3DSA:1.10.510.10 (GENE3D); IPR000719 (PFAM); PTHR24361:SF1 (PANTHER); PTHR24361 (PANTHER); IPR017441 (PROSITE_PATTERNS); IPR008271 (PROSITE_PATTERNS); IPR000719 (PROSITE_PROFILES); IPR011009 (SUPERFAMILY)	ec:2.7.11		cellular protein modification process;ion binding;kinase activity	1323	Pkinase|Pkinase_Tyr	CBZ54290.1	729	Pkinase	Neospora caninum Liverpool	CBM20	NO	NO
jgi|Lipst1_1|1823|gm1.1823_g	nek protein kinase	615	20	9.05e-135	0.61	4	P:cellular protein modification process; F:ion binding; F:kinase activity	(2.7) Transferring phosphorous-containing groups	IPR002290 (SMART); IPR000719 (PFAM); G3DSA:3.30.200.20 (GENE3D); G3DSA:1.10.510.10 (GENE3D); PTHR24361:SF287 (PANTHER); PTHR24361 (PANTHER); IPR008271 (PROSITE_PATTERNS); IPR017441 (PROSITE_PATTERNS); IPR000719 (PROSITE_PROFILES); IPR011009 (SUPERFAMILY)	ec:2.7.11		cellular protein modification process;ion binding;kinase activity	615	Pkinase|Pkinase_Tyr	CBZ54290.1	729	Pkinase	Neospora caninum Liverpool	CBM20	NO	YES
jgi|Lipst1_1|336200|MIX4043_4578_40	potential serine threonine-protein kinase hsl1	513	20	1.14e-168	0.78	4	F:ion binding; P:cellular protein modification process; F:kinase activity	(2.7) Transferring phosphorous-containing groups	IPR002290 (SMART); G3DSA:3.30.200.20 (GENE3D); IPR000719 (PFAM); G3DSA:1.10.510.10 (GENE3D); PTHR24343 (PANTHER); PTHR24343:SF146 (PANTHER); IPR008271 (PROSITE_PATTERNS); IPR017441 (PROSITE_PATTERNS); IPR000719 (PROSITE_PROFILES); IPR011009 (SUPERFAMILY)	ec:2.7.11		ion binding;cellular protein modification process;kinase activity	513	Pkinase|Pkinase_Tyr	CBZ54290.1	729	Pkinase	Neospora caninum Liverpool	CBM20	NO	NO
jgi|Lipst1_1|62259|fgenesh1_pg.4_#_155	protein phosphorylates the alpha-subunit of translation initiation factor eif2	1575	20	0	0.55	6	P:cellular protein modification process; F:ion binding; F:kinase activity; F:molecular_function; P:translation	(2.7) Transferring phosphorous-containing groups	Coil (COILS); IPR016255 (PIRSF); IPR006575 (SMART); IPR002290 (SMART); IPR016135 (G3DSA:3.10.110.GENE3D); IPR004154 (G3DSA:3.40.50.GENE3D); G3DSA:3.30.200.20 (GENE3D); IPR024435 (PFAM); G3DSA:1.10.510.10 (GENE3D); G3DSA:1.10.510.10 (GENE3D); PF13393 (PFAM); IPR006575 (PFAM); IPR000719 (PFAM); G3DSA:3.30.930.10 (GENE3D); PTHR11042:SF38 (PANTHER); PTHR11042 (PANTHER); IPR017441 (PROSITE_PATTERNS); …	ec:2.7.11		cellular protein modification process;ion binding;kinase activity;molecular_function;translation	1575	RWD|Pkinase|Pkinase|Pkinase|Pkinase_Tyr|HGTP_anticodon2	CBZ54290.1	729	Pkinase	Neospora caninum Liverpool	CBM20	NO	NO
jgi|Lipst1_1|91919|estExt_Genewise1Plus.C_3_t10458	ran protein kinase	600	20	4.19e-103	0.69	4	P:cellular protein modification process; F:ion binding; F:kinase activity	(2.7) Transferring phosphorous-containing groups	IPR002290 (SMART); G3DSA:3.30.200.20 (GENE3D); G3DSA:1.10.510.10 (GENE3D); IPR000719 (PFAM); PTHR24343 (PANTHER); PTHR24343:SF90 (PANTHER); IPR017441 (PROSITE_PATTERNS); IPR008271 (PROSITE_PATTERNS); IPR000719 (PROSITE_PROFILES); IPR011009 (SUPERFAMILY)	ec:2.7.11		cellular protein modification process;ion binding;kinase activity	600	Pkinase_Tyr	CBZ54290.1	729	Pkinase	Neospora caninum Liverpool	CBM20	NO	YES
jgi|Lipst1_1|107425|fgenesh1_pm.14_#_16	serine threonine protein	595	20	0	0.75	4	F:ion binding; P:cellular protein modification process; F:kinase activity	(2.7) Transferring phosphorous-containing groups	IPR002290 (SMART); IPR000961 (SMART); IPR017892 (PFAM); G3DSA:3.30.200.20 (GENE3D); IPR000719 (PFAM); G3DSA:1.10.510.10 (GENE3D); PTHR24356 (PANTHER); PTHR24356:SF141 (PANTHER); IPR008271 (PROSITE_PATTERNS); IPR000961 (PROSITE_PROFILES); IPR000719 (PROSITE_PROFILES); IPR011009 (SUPERFAMILY)	ec:2.7.11		ion binding;cellular protein modification process;kinase activity	595	Pkinase|Pkinase_Tyr	CBZ54290.1	729	Pkinase	Neospora caninum Liverpool	CBM20	NO	YES
jgi|Lipst1_1|2863|gm1.2863_g	serine threonine protein kinase	860	20	0	0.57	4	F:ion binding; P:cellular protein modification process; F:kinase activity	(2.7) Transferring phosphorous-containing groups	IPR002290 (SMART); IPR000719 (PFAM); G3DSA:1.10.510.10 (GENE3D); IPR022708 (PFAM); G3DSA:3.30.200.20 (GENE3D); PTHR24348 (PANTHER); PTHR24348:SF22 (PANTHER); IPR008271 (PROSITE_PATTERNS); IPR017441 (PROSITE_PATTERNS); IPR000719 (PROSITE_PROFILES); IPR011009 (SUPERFAMILY)	ec:2.7.11		ion binding;cellular protein modification process;kinase activity	860	Pkinase|Pkinase_Tyr|DUF3543	CBZ54290.1	729	Pkinase	Neospora caninum Liverpool	CBM20	NO	YES
jgi|Lipst1_1|336086|MIX3929_5606_64	serine threonine protein kinase	366	20	1.62e-163	0.8	4	F:ion binding; P:cellular protein modification process; F:kinase activity	(2.7) Transferring phosphorous-containing groups	IPR002290 (SMART); G3DSA:1.10.510.10 (GENE3D); IPR000719 (PFAM); G3DSA:3.30.200.20 (GENE3D); PTHR24352 (PANTHER); IPR008271 (PROSITE_PATTERNS); IPR017441 (PROSITE_PATTERNS); IPR000719 (PROSITE_PROFILES); IPR011009 (SUPERFAMILY)	ec:2.7.11		ion binding;cellular protein modification process;kinase activity	366	Pkinase_Tyr	CBZ54290.1	729	Pkinase	Neospora caninum Liverpool	CBM20	NO	NO
jgi|Lipst1_1|5846|gm1.5846_g	serine threonine protein kinase	832	20	6.76e-156	0.78	4	F:ion binding; P:cellular protein modification process; F:kinase activity	(2.7) Transferring phosphorous-containing groups	IPR002290 (SMART); G3DSA:1.10.510.10 (GENE3D); IPR000719 (PFAM); G3DSA:3.30.200.20 (GENE3D); PTHR24343:SF127 (PANTHER); PTHR24343 (PANTHER); IPR008271 (PROSITE_PATTERNS); IPR017441 (PROSITE_PATTERNS); IPR000719 (PROSITE_PROFILES); IPR011009 (SUPERFAMILY)	ec:2.7.11		ion binding;cellular protein modification process;kinase activity	832	Pkinase|Pkinase_Tyr	CBZ54290.1	729	Pkinase	Neospora caninum Liverpool	CBM20	NO	YES
jgi|Lipst1_1|56742|e_gw1.11.551.1	serine threonine-protein kinase ppk6	307	20	4.25e-130	0.82	4	F:ion binding; P:cellular protein modification process; F:kinase activity	(2.7) Transferring phosphorous-containing groups	IPR002290 (SMART); G3DSA:3.30.200.20 (GENE3D); IPR000719 (PFAM); G3DSA:1.10.510.10 (GENE3D); PTHR22971:SF2 (PANTHER); PTHR22971 (PANTHER); IPR008271 (PROSITE_PATTERNS); IPR000719 (PROSITE_PROFILES); IPR011009 (SUPERFAMILY)	ec:2.7.11		ion binding;cellular protein modification process;kinase activity	307	Pkinase_Tyr	CBZ54290.1	729	Pkinase	Neospora caninum Liverpool	CBM20	NO	NO
[truncated: 7,567 more rows]

## Sheet: Tab S1 Sheet 2_CAZY_candidates
Seq. Name	Seq. Description	Seq. Length	#GOs	GOs	Enzymes	KeggMaps	GOTerms	CAZy Families	Domain Consistant	Length Consistant	Subject EC
135 CAZY candidatse matching both criteria of domain and length consistence
[truncated: 270 more rows]
